# Supplementary material for: Crystal engineering of exemestane to obtain a co-crystal with enhanced urease inhibition activity
Source: IUCrJ. 2020 Jan 1;7(Pt 1):105–12. doi: 10.1107/S2052252519016142 (PMC6949591; doi:10.1107/S2052252519016142)
Supplement: Supplementary file 1 [file m-07-00105-sup1.cif]

 
data_Exemestane
 
_audit_creation_method            'SHELXL-2016/6'
_shelx_SHELXL_version_number      '2016/6'
_chemical_name_systematic         ?
_chemical_name_common             ?
_chemical_melting_point           ?
_chemical_formula_moiety          'C20 H24 O2'
_chemical_formula_sum
 'C20 H24 O2' 
_chemical_formula_weight          296.39

loop_
 _atom_type_symbol
 _atom_type_description
 _atom_type_scat_dispersion_real
 _atom_type_scat_dispersion_imag
 _atom_type_scat_source
 'C'  'C'   0.0033   0.0016
 'International Tables Vol C Tables 4.2.6.8 and 6.1.1.4'
 'H'  'H'   0.0000   0.0000
 'International Tables Vol C Tables 4.2.6.8 and 6.1.1.4'
 'O'  'O'   0.0106   0.0060
 'International Tables Vol C Tables 4.2.6.8 and 6.1.1.4'
 
_space_group_crystal_system       orthorhombic
_space_group_IT_number            19
_space_group_name_H-M_alt         'P 21 21 21'
_space_group_name_Hall            'P 2ac 2ab'
 
_shelx_space_group_comment
;
The symmetry employed for this shelxl refinement is uniquely defined
by the following loop, which should always be used as a source of
symmetry information in preference to the above space-group names.
They are only intended as comments.
;
 
loop_
 _space_group_symop_operation_xyz
 'x, y, z'
 'x+1/2, -y+1/2, -z'
 '-x, y+1/2, -z+1/2'
 '-x+1/2, -y, z+1/2'
 
_cell_length_a                    9.959(4)
_cell_length_b                    11.731(4)
_cell_length_c                    12.842(5)
_cell_angle_alpha                 90
_cell_angle_beta                  90
_cell_angle_gamma                 90
_cell_volume                      1500.2(10)
_cell_formula_units_Z             4
_cell_measurement_temperature     273(2)
_cell_measurement_reflns_used      1063
_cell_measurement_theta_min        2.59
_cell_measurement_theta_max       19.40
 
_exptl_crystal_description       'BLOCK'
_exptl_crystal_colour            'COLORLES'
_exptl_crystal_density_meas       ?
_exptl_crystal_density_method     ?
_exptl_crystal_density_diffrn     1.312          
_exptl_crystal_F_000              640
_exptl_transmission_factor_min    ?
_exptl_transmission_factor_max    ?
_exptl_crystal_size_max           ?
_exptl_crystal_size_mid           ?
_exptl_crystal_size_min           ?
_exptl_absorpt_coefficient_mu     0.083
_shelx_estimated_absorpt_T_min    ?
_shelx_estimated_absorpt_T_max    ?
_exptl_absorpt_correction_type    'none'
_exptl_absorpt_correction_T_min   ?
_exptl_absorpt_correction_T_max   ?
_exptl_absorpt_process_details    ?
_exptl_absorpt_special_details    ?
_diffrn_ambient_temperature       273(2)
_diffrn_radiation_wavelength      0.71073
_diffrn_radiation_type            MoK\a
_diffrn_source                    ?
_diffrn_measurement_device_type  'Bruker APEX-II CCD'
_diffrn_measurement_method       '\f and \w scans'
_diffrn_detector_area_resol_mean  ?
_diffrn_reflns_number             10477
_diffrn_reflns_av_unetI/netI      0.0826
_diffrn_reflns_av_R_equivalents   0.0693
_diffrn_reflns_limit_h_min        -13
_diffrn_reflns_limit_h_max        13
_diffrn_reflns_limit_k_min        -15
_diffrn_reflns_limit_k_max        14
_diffrn_reflns_limit_l_min        -17
_diffrn_reflns_limit_l_max        15
_diffrn_reflns_theta_min          2.352
_diffrn_reflns_theta_max          28.365
_diffrn_reflns_theta_full         25.242
_diffrn_measured_fraction_theta_max   0.997
_diffrn_measured_fraction_theta_full  1.000
_diffrn_reflns_Laue_measured_fraction_max    0.997
_diffrn_reflns_Laue_measured_fraction_full   1.000
_diffrn_reflns_point_group_measured_fraction_max   0.995
_diffrn_reflns_point_group_measured_fraction_full  0.999
_reflns_number_total              3736
_reflns_number_gt                 1742
_reflns_threshold_expression      'I > 2\s(I)'
_reflns_Friedel_coverage          0.748
_reflns_Friedel_fraction_max      0.993
_reflns_Friedel_fraction_full     0.998
 
_reflns_special_details
;
 Reflections were merged by SHELXL according to the crystal
 class for the calculation of statistics and refinement.
 
 _reflns_Friedel_fraction is defined as the number of unique
 Friedel pairs measured divided by the number that would be
 possible theoretically, ignoring centric projections and
 systematic absences.
;
 
_computing_data_collection       'Bruker APEX2'
_computing_cell_refinement       'Bruker SAINT'
_computing_data_reduction        'Bruker SAINT'
_computing_structure_solution    'SHELXS-97 (Sheldrick 2008)'
_computing_structure_refinement  'SHELXL-2014 (Sheldrick 2014)'
_computing_molecular_graphics    'Bruker SHELXTL'
_computing_publication_material  'Bruker SHELXTL'
_refine_special_details           ?
_refine_ls_structure_factor_coef  Fsqd
_refine_ls_matrix_type            full
_refine_ls_weighting_scheme       calc
_refine_ls_weighting_details
'w=1/[\s^2^(Fo^2^)+(0.1000P)^2^] where P=(Fo^2^+2Fc^2^)/3'
_atom_sites_solution_primary      'Direct Method'
_atom_sites_solution_secondary    'Fourier Synthesis Method'
_atom_sites_solution_hydrogens    geom
_refine_ls_hydrogen_treatment     constr
_refine_ls_extinction_method      'SHELXL-2014 (Sheldrick 2014)'
_refine_ls_extinction_coef        0.015(4)
_refine_ls_extinction_expression
 'Fc^*^=kFc[1+0.001xFc^2^\l^3^/sin(2\q)]^-1/4^'
_refine_ls_abs_structure_details
;
 Flack x determined using 489 quotients [(I+)-(I-)]/[(I+)+(I-)]
 (Parsons, Flack and Wagner, Acta Cryst. B69 (2013) 249-259).
;
_refine_ls_abs_structure_Flack    -1.2(10)
_chemical_absolute_configuration  'rm'
_refine_ls_number_reflns          3736
_refine_ls_number_parameters      202
_refine_ls_number_restraints      0
_refine_ls_R_factor_all           0.1518
_refine_ls_R_factor_gt            0.0568
_refine_ls_wR_factor_ref          0.1924
_refine_ls_wR_factor_gt           0.1362
_refine_ls_goodness_of_fit_ref    0.871
_refine_ls_restrained_S_all       0.871
_refine_ls_shift/su_max           0.000
_refine_ls_shift/su_mean          0.000
 
loop_
 _atom_site_label
 _atom_site_type_symbol
 _atom_site_fract_x
 _atom_site_fract_y
 _atom_site_fract_z
 _atom_site_U_iso_or_equiv
 _atom_site_adp_type
 _atom_site_occupancy
 _atom_site_site_symmetry_order  
 _atom_site_calc_flag
 _atom_site_refinement_flags_posn
 _atom_site_refinement_flags_adp
 _atom_site_refinement_flags_occupancy
 _atom_site_disorder_assembly
 _atom_site_disorder_group
O1 O 0.1953(4) 0.7080(4) 0.6229(3) 0.1029(14) Uani 1 1 d . . . . .
C1 C 0.2574(4) 0.6152(4) 0.3751(4) 0.0546(11) Uani 1 1 d . . . . .
C2 C 0.2003(5) 0.6668(4) 0.4512(4) 0.0636(13) Uani 1 1 d . . . . .
H2 H 0.119769 0.704747 0.439205 0.076 Uiso 1 1 calc R U . . .
O2 O 0.8306(3) 0.6236(4) 0.0299(3) 0.0870(12) Uani 1 1 d . . . . .
C3 C 0.2544(6) 0.6680(5) 0.5512(5) 0.0710(15) Uani 1 1 d . . . . .
C4 C 0.3816(5) 0.6204(6) 0.5637(4) 0.0773(16) Uani 1 1 d . . . . .
H4 H 0.424378 0.626002 0.627875 0.093 Uiso 1 1 calc R U . . .
C5 C 0.4403(5) 0.5695(6) 0.4893(4) 0.0763(16) Uani 1 1 d . . . . .
H5 H 0.526408 0.541825 0.501284 0.092 Uiso 1 1 calc R U . . .
C6 C 0.3825(4) 0.5515(4) 0.3869(4) 0.0555(12) Uani 1 1 d . . . . .
C10 C 0.1997(4) 0.6169(4) 0.2735(4) 0.0593(12) Uani 1 1 d . . . . .
C9 C 0.2928(4) 0.6413(4) 0.1890(4) 0.0602(13) Uani 1 1 d . . . . .
H9A H 0.313046 0.722171 0.188866 0.072 Uiso 1 1 calc R U . . .
H9B H 0.249977 0.623041 0.123221 0.072 Uiso 1 1 calc R U . . .
C8 C 0.4192(4) 0.5765(4) 0.1976(3) 0.0503(11) Uani 1 1 d . . . . .
H8 H 0.400274 0.495626 0.185235 0.060 Uiso 1 1 calc R U . . .
C7 C 0.4787(4) 0.5892(4) 0.3029(3) 0.0540(12) Uani 1 1 d . . . . .
H7 H 0.493228 0.671072 0.313410 0.065 Uiso 1 1 calc R U . . .
C13 C 0.6463(4) 0.5541(4) 0.1248(4) 0.0571(12) Uani 1 1 d . . . . .
C12 C 0.7069(4) 0.5703(5) 0.2272(4) 0.0648(13) Uani 1 1 d . . . . .
H12A H 0.729756 0.650074 0.236556 0.078 Uiso 1 1 calc R U . . .
H12B H 0.789055 0.526147 0.231809 0.078 Uiso 1 1 calc R U . . .
C11 C 0.6132(4) 0.5342(5) 0.3105(4) 0.0692(15) Uani 1 1 d . . . . .
H11A H 0.652454 0.552425 0.377551 0.083 Uiso 1 1 calc R U . . .
H11B H 0.602051 0.452131 0.307081 0.083 Uiso 1 1 calc R U . . .
C15 C 0.4829(5) 0.6191(5) 0.0082(4) 0.0651(13) Uani 1 1 d . . . . .
H15A H 0.444168 0.547417 -0.014613 0.078 Uiso 1 1 calc R U . . .
H15B H 0.420949 0.680591 -0.007201 0.078 Uiso 1 1 calc R U . . .
C14 C 0.5174(4) 0.6159(4) 0.1198(4) 0.0530(11) Uani 1 1 d . . . . .
H14 H 0.538294 0.694882 0.138823 0.064 Uiso 1 1 calc R U . . .
C18 C 0.3531(5) 0.4280(4) 0.3780(4) 0.0764(15) Uani 1 1 d . . . . .
H18A H 0.313533 0.412663 0.311291 0.115 Uiso 1 1 calc R U . . .
H18B H 0.291823 0.405946 0.432047 0.115 Uiso 1 1 calc R U . . .
H18C H 0.434994 0.385496 0.384871 0.115 Uiso 1 1 calc R U . . .
C20 C 0.6347(5) 0.4309(5) 0.0969(5) 0.0777(16) Uani 1 1 d . . . . .
H20A H 0.609072 0.423883 0.025099 0.117 Uiso 1 1 calc R U . . .
H20B H 0.568000 0.395466 0.140055 0.117 Uiso 1 1 calc R U . . .
H20C H 0.719715 0.394020 0.107537 0.117 Uiso 1 1 calc R U . . .
C19 C 0.0737(5) 0.6007(6) 0.2579(5) 0.0904(19) Uani 1 1 d . . . . .
H19A H 0.016665 0.587370 0.313947 0.109 Uiso 1 1 calc R U . . .
H19B H 0.039439 0.602441 0.190525 0.109 Uiso 1 1 calc R U . . .
C17 C 0.7146(5) 0.6074(5) 0.0373(4) 0.0670(14) Uani 1 1 d . . . . .
C16 C 0.6151(5) 0.6389(5) -0.0399(5) 0.0790(17) Uani 1 1 d . . . . .
H16A H 0.625207 0.592598 -0.101960 0.095 Uiso 1 1 calc R U . . .
H16B H 0.625010 0.718420 -0.059000 0.095 Uiso 1 1 calc R U . . .
 
loop_
 _atom_site_aniso_label
 _atom_site_aniso_U_11
 _atom_site_aniso_U_22
 _atom_site_aniso_U_33
 _atom_site_aniso_U_23
 _atom_site_aniso_U_13
 _atom_site_aniso_U_12
O1 0.113(3) 0.107(3) 0.089(3) -0.028(3) 0.025(3) 0.012(3)
C1 0.047(2) 0.051(3) 0.066(3) 0.005(2) 0.008(2) 0.000(2)
C2 0.054(3) 0.059(3) 0.078(4) 0.000(3) 0.009(3) 0.001(2)
O2 0.056(2) 0.098(3) 0.107(3) -0.015(2) 0.029(2) -0.012(2)
C3 0.078(3) 0.065(3) 0.070(4) -0.010(3) 0.020(3) -0.004(3)
C4 0.073(3) 0.098(4) 0.061(3) 0.000(3) 0.006(3) -0.001(4)
C5 0.064(3) 0.099(4) 0.065(3) 0.010(3) 0.001(3) 0.014(3)
C6 0.052(2) 0.056(3) 0.058(3) 0.004(2) 0.006(2) 0.006(2)
C10 0.044(2) 0.062(3) 0.072(3) 0.002(2) 0.002(2) 0.003(2)
C9 0.044(2) 0.072(3) 0.064(3) 0.008(2) 0.003(2) 0.006(2)
C8 0.043(2) 0.049(3) 0.059(3) 0.000(2) -0.001(2) -0.0019(19)
C7 0.044(2) 0.058(3) 0.059(3) 0.001(2) 0.001(2) 0.003(2)
C13 0.046(2) 0.057(3) 0.069(3) -0.006(2) 0.008(2) 0.000(2)
C12 0.041(2) 0.082(4) 0.071(3) -0.005(3) 0.003(2) 0.007(2)
C11 0.045(2) 0.093(4) 0.069(3) 0.003(3) -0.002(2) 0.016(3)
C15 0.061(3) 0.077(3) 0.058(3) 0.005(3) 0.006(2) -0.003(3)
C14 0.045(2) 0.053(3) 0.060(3) 0.000(2) 0.005(2) -0.003(2)
C18 0.082(3) 0.058(3) 0.089(4) 0.013(3) 0.026(3) 0.007(3)
C20 0.072(3) 0.057(3) 0.104(4) -0.009(3) 0.011(3) 0.008(3)
C19 0.049(3) 0.138(6) 0.084(4) 0.004(4) 0.000(3) -0.002(3)
C17 0.058(3) 0.066(3) 0.077(3) -0.020(3) 0.018(3) -0.005(3)
C16 0.079(4) 0.085(4) 0.073(4) 0.003(3) 0.018(3) -0.008(3)
 
_geom_special_details
;
 All esds (except the esd in the dihedral angle between two l.s. planes)
 are estimated using the full covariance matrix.  The cell esds are taken
 into account individually in the estimation of esds in distances, angles
 and torsion angles; correlations between esds in cell parameters are only
 used when they are defined by crystal symmetry.  An approximate (isotropic)
 treatment of cell esds is used for estimating esds involving l.s. planes.
;
 
loop_
 _geom_bond_atom_site_label_1
 _geom_bond_atom_site_label_2
 _geom_bond_distance
 _geom_bond_site_symmetry_2
 _geom_bond_publ_flag
O1 C3 1.190(6) . ?
C1 C2 1.283(6) . ?
C1 C10 1.426(7) . ?
C1 C6 1.460(6) . ?
C2 C3 1.392(8) . ?
C2 H2 0.9300 . ?
O2 C17 1.174(5) . ?
C3 C4 1.395(7) . ?
C4 C5 1.268(7) . ?
C4 H4 0.9300 . ?
C5 C6 1.451(7) . ?
C5 H5 0.9300 . ?
C6 C18 1.482(7) . ?
C6 C7 1.509(6) . ?
C10 C19 1.285(6) . ?
C10 C9 1.456(6) . ?
C9 C8 1.475(6) . ?
C9 H9A 0.9700 . ?
C9 H9B 0.9700 . ?
C8 C14 1.473(6) . ?
C8 C7 1.484(6) . ?
C8 H8 0.9800 . ?
C7 C11 1.490(6) . ?
C7 H7 0.9800 . ?
C13 C17 1.454(7) . ?
C13 C12 1.459(6) . ?
C13 C14 1.476(6) . ?
C13 C20 1.494(7) . ?
C12 C11 1.481(6) . ?
C12 H12A 0.9700 . ?
C12 H12B 0.9700 . ?
C11 H11A 0.9700 . ?
C11 H11B 0.9700 . ?
C15 C16 1.473(7) . ?
C15 C14 1.474(7) . ?
C15 H15A 0.9700 . ?
C15 H15B 0.9700 . ?
C14 H14 0.9800 . ?
C18 H18A 0.9600 . ?
C18 H18B 0.9600 . ?
C18 H18C 0.9600 . ?
C20 H20A 0.9600 . ?
C20 H20B 0.9600 . ?
C20 H20C 0.9600 . ?
C19 H19A 0.9300 . ?
C19 H19B 0.9300 . ?
C17 C16 1.449(7) . ?
C16 H16A 0.9700 . ?
C16 H16B 0.9700 . ?
 
loop_
 _geom_angle_atom_site_label_1
 _geom_angle_atom_site_label_2
 _geom_angle_atom_site_label_3
 _geom_angle
 _geom_angle_site_symmetry_1
 _geom_angle_site_symmetry_3
 _geom_angle_publ_flag
C2 C1 C10 120.8(4) . . ?
C2 C1 C6 122.8(5) . . ?
C10 C1 C6 116.5(4) . . ?
C1 C2 C3 122.4(5) . . ?
C1 C2 H2 118.8 . . ?
C3 C2 H2 118.8 . . ?
O1 C3 C2 121.8(6) . . ?
O1 C3 C4 121.2(6) . . ?
C2 C3 C4 117.0(5) . . ?
C5 C4 C3 121.3(5) . . ?
C5 C4 H4 119.3 . . ?
C3 C4 H4 119.3 . . ?
C4 C5 C6 124.6(5) . . ?
C4 C5 H5 117.7 . . ?
C6 C5 H5 117.7 . . ?
C5 C6 C1 111.0(4) . . ?
C5 C6 C18 106.9(4) . . ?
C1 C6 C18 108.9(4) . . ?
C5 C6 C7 110.7(4) . . ?
C1 C6 C7 108.5(4) . . ?
C18 C6 C7 110.9(4) . . ?
C19 C10 C1 122.3(5) . . ?
C19 C10 C9 122.3(5) . . ?
C1 C10 C9 115.4(4) . . ?
C10 C9 C8 112.7(4) . . ?
C10 C9 H9A 109.0 . . ?
C8 C9 H9A 109.0 . . ?
C10 C9 H9B 109.0 . . ?
C8 C9 H9B 109.0 . . ?
H9A C9 H9B 107.8 . . ?
C14 C8 C9 110.7(4) . . ?
C14 C8 C7 108.8(4) . . ?
C9 C8 C7 110.9(4) . . ?
C14 C8 H8 108.8 . . ?
C9 C8 H8 108.8 . . ?
C7 C8 H8 108.8 . . ?
C8 C7 C11 112.0(4) . . ?
C8 C7 C6 111.6(4) . . ?
C11 C7 C6 113.4(4) . . ?
C8 C7 H7 106.4 . . ?
C11 C7 H7 106.4 . . ?
C6 C7 H7 106.4 . . ?
C17 C13 C12 116.5(4) . . ?
C17 C13 C14 99.3(4) . . ?
C12 C13 C14 109.6(4) . . ?
C17 C13 C20 105.5(4) . . ?
C12 C13 C20 112.0(4) . . ?
C14 C13 C20 113.4(4) . . ?
C13 C12 C11 110.6(4) . . ?
C13 C12 H12A 109.5 . . ?
C11 C12 H12A 109.5 . . ?
C13 C12 H12B 109.5 . . ?
C11 C12 H12B 109.5 . . ?
H12A C12 H12B 108.1 . . ?
C12 C11 C7 113.3(4) . . ?
C12 C11 H11A 108.9 . . ?
C7 C11 H11A 108.9 . . ?
C12 C11 H11B 108.9 . . ?
C7 C11 H11B 108.9 . . ?
H11A C11 H11B 107.7 . . ?
C16 C15 C14 101.7(4) . . ?
C16 C15 H15A 111.4 . . ?
C14 C15 H15A 111.4 . . ?
C16 C15 H15B 111.4 . . ?
C14 C15 H15B 111.4 . . ?
H15A C15 H15B 109.3 . . ?
C8 C14 C15 120.8(4) . . ?
C8 C14 C13 113.2(4) . . ?
C15 C14 C13 104.9(4) . . ?
C8 C14 H14 105.6 . . ?
C15 C14 H14 105.6 . . ?
C13 C14 H14 105.6 . . ?
C6 C18 H18A 109.5 . . ?
C6 C18 H18B 109.5 . . ?
H18A C18 H18B 109.5 . . ?
C6 C18 H18C 109.5 . . ?
H18A C18 H18C 109.5 . . ?
H18B C18 H18C 109.5 . . ?
C13 C20 H20A 109.5 . . ?
C13 C20 H20B 109.5 . . ?
H20A C20 H20B 109.5 . . ?
C13 C20 H20C 109.5 . . ?
H20A C20 H20C 109.5 . . ?
H20B C20 H20C 109.5 . . ?
C10 C19 H19A 120.0 . . ?
C10 C19 H19B 120.0 . . ?
H19A C19 H19B 120.0 . . ?
O2 C17 C16 125.1(5) . . ?
O2 C17 C13 126.3(5) . . ?
C16 C17 C13 108.6(4) . . ?
C17 C16 C15 106.5(4) . . ?
C17 C16 H16A 110.4 . . ?
C15 C16 H16A 110.4 . . ?
C17 C16 H16B 110.4 . . ?
C15 C16 H16B 110.4 . . ?
H16A C16 H16B 108.6 . . ?
 
loop_
 _geom_torsion_atom_site_label_1
 _geom_torsion_atom_site_label_2
 _geom_torsion_atom_site_label_3
 _geom_torsion_atom_site_label_4
 _geom_torsion
 _geom_torsion_site_symmetry_1
 _geom_torsion_site_symmetry_2
 _geom_torsion_site_symmetry_3
 _geom_torsion_site_symmetry_4
 _geom_torsion_publ_flag
C10 C1 C2 C3 -179.3(5) . . . . ?
C6 C1 C2 C3 1.2(8) . . . . ?
C1 C2 C3 O1 -173.7(5) . . . . ?
C1 C2 C3 C4 6.5(8) . . . . ?
O1 C3 C4 C5 174.2(6) . . . . ?
C2 C3 C4 C5 -5.9(9) . . . . ?
C3 C4 C5 C6 -2.3(10) . . . . ?
C4 C5 C6 C1 9.2(8) . . . . ?
C4 C5 C6 C18 -109.4(7) . . . . ?
C4 C5 C6 C7 129.7(6) . . . . ?
C2 C1 C6 C5 -8.5(6) . . . . ?
C10 C1 C6 C5 172.0(4) . . . . ?
C2 C1 C6 C18 108.9(5) . . . . ?
C10 C1 C6 C18 -70.6(5) . . . . ?
C2 C1 C6 C7 -130.3(5) . . . . ?
C10 C1 C6 C7 50.2(5) . . . . ?
C2 C1 C10 C19 -44.4(8) . . . . ?
C6 C1 C10 C19 135.1(6) . . . . ?
C2 C1 C10 C9 133.9(5) . . . . ?
C6 C1 C10 C9 -46.6(6) . . . . ?
C19 C10 C9 C8 -136.2(6) . . . . ?
C1 C10 C9 C8 45.4(6) . . . . ?
C10 C9 C8 C14 -171.7(4) . . . . ?
C10 C9 C8 C7 -50.9(6) . . . . ?
C14 C8 C7 C11 -52.3(5) . . . . ?
C9 C8 C7 C11 -174.3(4) . . . . ?
C14 C8 C7 C6 179.3(4) . . . . ?
C9 C8 C7 C6 57.3(5) . . . . ?
C5 C6 C7 C8 -177.4(4) . . . . ?
C1 C6 C7 C8 -55.4(5) . . . . ?
C18 C6 C7 C8 64.1(5) . . . . ?
C5 C6 C7 C11 55.0(6) . . . . ?
C1 C6 C7 C11 177.0(4) . . . . ?
C18 C6 C7 C11 -63.5(6) . . . . ?
C17 C13 C12 C11 167.6(4) . . . . ?
C14 C13 C12 C11 55.9(5) . . . . ?
C20 C13 C12 C11 -70.9(5) . . . . ?
C13 C12 C11 C7 -53.3(6) . . . . ?
C8 C7 C11 C12 51.9(6) . . . . ?
C6 C7 C11 C12 179.3(4) . . . . ?
C9 C8 C14 C15 -54.5(6) . . . . ?
C7 C8 C14 C15 -176.6(4) . . . . ?
C9 C8 C14 C13 179.9(4) . . . . ?
C7 C8 C14 C13 57.8(5) . . . . ?
C16 C15 C14 C8 -168.4(5) . . . . ?
C16 C15 C14 C13 -39.1(5) . . . . ?
C17 C13 C14 C8 177.0(4) . . . . ?
C12 C13 C14 C8 -60.4(5) . . . . ?
C20 C13 C14 C8 65.5(6) . . . . ?
C17 C13 C14 C15 43.3(5) . . . . ?
C12 C13 C14 C15 165.9(4) . . . . ?
C20 C13 C14 C15 -68.2(5) . . . . ?
C12 C13 C17 O2 30.9(8) . . . . ?
C14 C13 C17 O2 148.3(5) . . . . ?
C20 C13 C17 O2 -94.0(7) . . . . ?
C12 C13 C17 C16 -148.6(5) . . . . ?
C14 C13 C17 C16 -31.1(5) . . . . ?
C20 C13 C17 C16 86.5(5) . . . . ?
O2 C17 C16 C15 -171.5(6) . . . . ?
C13 C17 C16 C15 8.0(6) . . . . ?
C14 C15 C16 C17 18.9(6) . . . . ?
 
_refine_diff_density_max    0.117
_refine_diff_density_min   -0.121
_refine_diff_density_rms    0.033

_shelx_res_file
;
TITL AAAA_a.res in P2(1)2(1)2(1)
    AAAA.res
    created by SHELXL-2016/6 at 23:30:33 on 23-Sep-2019
CELL 0.71073 9.9591 11.7308 12.8415 90.000 90.000 90.000
ZERR 4.00 0.0039 0.0044 0.0051 0.000 0.000 0.000
LATT -1
SYMM x+1/2, -y+1/2, -z
SYMM -x, y+1/2, -z+1/2
SYMM -x+1/2, -y, z+1/2
SFAC C H O
UNIT 80 96 8
LIST 4
REM  RMERG 3
TEMP 0.000
ACTA
L.S. 15
FMAP 2
PLAN -4 0 0.00
HTAB
BOND $H
CONF
WGHT    0.100000
EXTI    0.014633
FVAR       0.66390
O1    3    0.195265    0.708011    0.622938    11.00000    0.11293    0.10703 =
         0.08875   -0.02822    0.02486    0.01218
C1    1    0.257424    0.615193    0.375144    11.00000    0.04664    0.05104 =
         0.06617    0.00499    0.00829   -0.00018
C2    1    0.200267    0.666784    0.451237    11.00000    0.05366    0.05910 =
         0.07810    0.00026    0.00894    0.00126
AFIX  43
H2    2    0.119769    0.704747    0.439205    11.00000   -1.20000
AFIX   0
O2    3    0.830568    0.623574    0.029868    11.00000    0.05550    0.09811 =
         0.10737   -0.01513    0.02920   -0.01221
C3    1    0.254361    0.668005    0.551161    11.00000    0.07795    0.06520 =
         0.06999   -0.01012    0.02003   -0.00444
C4    1    0.381633    0.620372    0.563692    11.00000    0.07315    0.09751 =
         0.06117   -0.00049    0.00611   -0.00097
AFIX  43
H4    2    0.424378    0.626002    0.627875    11.00000   -1.20000
AFIX   0
C5    1    0.440280    0.569524    0.489326    11.00000    0.06444    0.09943 =
         0.06493    0.00980    0.00077    0.01367
AFIX  43
H5    2    0.526408    0.541825    0.501284    11.00000   -1.20000
AFIX   0
C6    1    0.382472    0.551518    0.386899    11.00000    0.05242    0.05578 =
         0.05841    0.00447    0.00560    0.00607
C10   1    0.199700    0.616893    0.273526    11.00000    0.04403    0.06231 =
         0.07164    0.00247    0.00180    0.00320
C9    1    0.292753    0.641297    0.189001    11.00000    0.04400    0.07243 =
         0.06407    0.00794    0.00298    0.00595
AFIX  23
H9A   2    0.313046    0.722171    0.188866    11.00000   -1.20000
H9B   2    0.249977    0.623041    0.123221    11.00000   -1.20000
AFIX   0
C8    1    0.419227    0.576477    0.197601    11.00000    0.04275    0.04885 =
         0.05929    0.00008   -0.00117   -0.00194
AFIX  13
H8    2    0.400274    0.495626    0.185235    11.00000   -1.20000
AFIX   0
C7    1    0.478704    0.589246    0.302931    11.00000    0.04444    0.05823 =
         0.05927    0.00079    0.00127    0.00272
AFIX  13
H7    2    0.493228    0.671072    0.313410    11.00000   -1.20000
AFIX   0
C13   1    0.646322    0.554132    0.124794    11.00000    0.04565    0.05650 =
         0.06908   -0.00579    0.00838    0.00022
C12   1    0.706950    0.570340    0.227196    11.00000    0.04091    0.08190 =
         0.07149   -0.00502    0.00256    0.00693
AFIX  23
H12A  2    0.729756    0.650074    0.236556    11.00000   -1.20000
H12B  2    0.789055    0.526147    0.231809    11.00000   -1.20000
AFIX   0
C11   1    0.613216    0.534192    0.310452    11.00000    0.04522    0.09280 =
         0.06950    0.00332   -0.00226    0.01599
AFIX  23
H11A  2    0.652454    0.552425    0.377551    11.00000   -1.20000
H11B  2    0.602051    0.452131    0.307081    11.00000   -1.20000
AFIX   0
C15   1    0.482884    0.619052    0.008233    11.00000    0.06068    0.07665 =
         0.05808    0.00510    0.00565   -0.00315
AFIX  23
H15A  2    0.444168    0.547417   -0.014613    11.00000   -1.20000
H15B  2    0.420949    0.680591   -0.007201    11.00000   -1.20000
AFIX   0
C14   1    0.517407    0.615950    0.119784    11.00000    0.04548    0.05311 =
         0.06041    0.00005    0.00534   -0.00296
AFIX  13
H14   2    0.538294    0.694882    0.138823    11.00000   -1.20000
AFIX   0
C18   1    0.353120    0.428028    0.377992    11.00000    0.08219    0.05810 =
         0.08888    0.01253    0.02606    0.00713
AFIX 137
H18A  2    0.313533    0.412663    0.311291    11.00000   -1.50000
H18B  2    0.291823    0.405946    0.432047    11.00000   -1.50000
H18C  2    0.434994    0.385496    0.384871    11.00000   -1.50000
AFIX   0
C20   1    0.634742    0.430854    0.096875    11.00000    0.07218    0.05687 =
         0.10411   -0.00914    0.01149    0.00844
AFIX 137
H20A  2    0.609072    0.423883    0.025099    11.00000   -1.50000
H20B  2    0.568000    0.395466    0.140055    11.00000   -1.50000
H20C  2    0.719715    0.394020    0.107537    11.00000   -1.50000
AFIX   0
C19   1    0.073653    0.600747    0.257892    11.00000    0.04893    0.13837 =
         0.08396    0.00356    0.00044   -0.00249
AFIX  93
H19A  2    0.016665    0.587370    0.313947    11.00000   -1.20000
H19B  2    0.039439    0.602441    0.190525    11.00000   -1.20000
AFIX   0
C17   1    0.714587    0.607405    0.037337    11.00000    0.05762    0.06616 =
         0.07709   -0.01957    0.01833   -0.00493
C16   1    0.615115    0.638875   -0.039852    11.00000    0.07934    0.08496 =
         0.07267    0.00265    0.01761   -0.00757
AFIX  23
H16A  2    0.625207    0.592598   -0.101960    11.00000   -1.20000
H16B  2    0.625010    0.718420   -0.059000    11.00000   -1.20000
AFIX   0
HKLF 4 1 1 0 0 0 1 0 0 0 1


REM  AAAA_a.res in P2(1)2(1)2(1)
REM R1 =  0.0568 for    1742 Fo > 4sig(Fo)  and  0.1518 for all    3736 data
REM    202 parameters refined using      0 restraints

END

WGHT      0.0560      0.0000

REM No hydrogen bonds found for HTAB generation

REM Highest difference peak  0.117,  deepest hole -0.121,  1-sigma level  0.033
Q1    1   0.0725  0.1570  0.6250  11.00000  0.05    0.12
Q2    1   0.0314  0.1044  0.3777  11.00000  0.05    0.11
Q3    1   0.0222  0.6633  0.5582  11.00000  0.05    0.11
Q4    1   0.1261  0.1401  0.3084  11.00000  0.05    0.11
;
_shelx_res_checksum   58406

_shelx_hkl_file
;
  -1   0   0    2.29    0.74
  -1   0   0   -0.21    0.43
  -2   0   0 1450.66   20.06
  -2   0   0 1429.56   17.44
  -3   0   0    0.08    0.56
  -3   0   0    0.22    0.51
  -4   0   0   21.94    3.19
  -4   0   0   13.53    2.29
  -5   0   0    1.10    1.37
  -5   0   0    0.39    1.04
  -6   0   0    6.78    2.41
  -6   0   0    4.70    1.76
  -7   0   0    0.55    1.42
  -7   0   0    1.65    1.80
  -8   0   0    9.50    3.26
  -8   0   0    6.48    2.75
  -9   0   0    3.73    2.37
  -9   0   0   -4.11    2.32
 -10   0   0   43.58    7.52
 -10   0   0   29.88    6.05
  11   0   0   -6.38    4.29
 -11   0   0   -4.63    2.26
 -12   0   0    1.86    3.36
 -13   0   0   -7.54    3.68
   0   1   0    0.30    0.71
  -1   1   0  330.82    7.38
  -1  -1   0  335.65    6.38
  -1   1   0  320.24    6.11
  -2  -1   0  133.50    3.89
  -2   1   0  134.48    4.36
  -2  -1   0  131.45    4.41
  -2   1   0  132.14    5.56
  -3  -1   0  117.31    4.71
  -3   1   0  108.92    5.77
  -3   1   0  120.17    4.76
  -3  -1   0  115.60    4.81
  -4  -1   0  352.20    9.51
  -4   1   0  355.18    9.75
  -4   1   0  341.94   11.74
  -4  -1   0  346.28    9.90
  -5  -1   0  951.28   19.68
  -5   1   0  942.37   18.67
  -5  -1   0  953.14   18.38
  -5   1   0  954.91   22.91
  -6  -1   0   47.60    4.97
  -6   1   0   43.10    5.90
  -6  -1   0   46.43    5.03
  -6   1   0   46.59    4.95
  -7   1   0    0.68    1.72
  -7  -1   0    1.13    1.68
  -7  -1   0    1.65    1.72
  -7   1   0   -0.68    1.39
  -8  -1   0   20.86    4.49
  -8   1   0   21.96    4.85
  -8  -1   0   22.73    4.49
  -8   1   0   19.93    4.27
  -9   1   0   11.47    3.84
  -9  -1   0    7.84    3.19
  -9   1   0    5.48    3.30
 -10   1   0   -0.51    2.68
 -10   1   0   -1.30    2.87
 -10  -1   0    0.05    2.39
  10   1   0   -2.99    3.91
 -11   1   0    1.57    3.00
 -11  -1   0    3.85    3.04
 -12   1   0    4.81    4.20
 -12  -1   0    0.97    3.08
 -13  -1   0    1.28    4.30
 -13   1   0    7.67    5.46
   0   2   0 4118.72   45.29
  -1  -2   0 2636.66   30.57
  -1   2   0 2730.49   33.43
  -2   2   0  666.27   12.56
  -2  -2   0  697.64   12.71
  -2   2   0  680.55   15.11
  -3  -2   0 1060.89   17.56
  -3   2   0 1069.49   21.57
  -3   2   0 1039.59   17.87
  -3  -2   0 1054.32   15.00
  -4   2   0  650.33   14.80
  -4  -2   0  676.40   14.46
  -4  -2   0  665.74   12.83
  -4   2   0  629.31   17.61
  -5  -2   0    6.85    1.95
  -5   2   0    4.50    2.06
  -5  -2   0    6.63    1.86
  -5   2   0    5.59    2.02
  -6   2   0    6.66    2.70
  -6   2   0    8.49    3.26
  -6  -2   0    3.08    1.53
  -6  -2   0    3.70    1.85
  -7  -2   0    0.40    1.25
  -7   2   0    5.45    2.53
  -7  -2   0    3.91    2.10
  -7   2   0    4.76    2.36
  -8   2   0   21.09    4.92
  -8  -2   0   19.77    4.10
  -8   2   0   27.59    5.42
  -9   2   0  147.30   11.69
  -9  -2   0  163.43   10.05
  -9   2   0  159.54   11.09
   9   2   0  159.46   10.44
 -10   2   0    3.61    3.18
 -10  -2   0    0.54    2.09
 -10   2   0    5.28    3.98
 -11   2   0    7.68    4.32
 -11   2   0   18.70    5.84
 -11  -2   0    7.33    3.80
 -12   2   0    0.21    4.13
 -12  -2   0    2.95    3.61
 -13  -2   0    1.18    4.25
 -13   2   0   -3.89    4.50
   0   3   0    4.92    1.43
  -1  -3   0 2226.29   29.88
  -1   3   0 2339.54   32.18
   1   3   0 2401.70   27.85
  -2  -3   0  137.46    5.96
  -2   3   0  130.81    6.86
  -3   3   0  555.27   13.57
  -3   3   0  539.08   15.72
  -3  -3   0  534.77   12.86
  -4   3   0  303.33   10.74
  -4   3   0  316.28   12.85
  -4  -3   0  296.03    9.86
   4   3   0  296.00    6.83
  -5  -3   0   71.83    5.17
  -5   3   0   72.99    5.85
   5   3   0   71.78    4.15
  -5   3   0   78.61    6.83
   6   3   0    5.13    1.98
  -6   3   0    3.47    2.15
  -6  -3   0    3.27    1.96
  -6   3   0    6.81    2.86
  -7   3   0    2.47    2.20
  -7  -3   0    2.60    1.69
   7   3   0    3.33    2.20
  -7   3   0    3.28    2.56
  -8   3   0   10.05    3.93
  -8  -3   0    9.36    2.84
  -8   3   0    7.00    3.16
  -9   3   0    1.81    3.15
  -9  -3   0    1.21    1.65
  -9   3   0    2.30    2.98
 -10  -3   0   -0.35    1.94
 -10   3   0    5.33    3.99
 -10   3   0    2.94    3.45
 -11  -3   0    3.15    2.49
 -11   3   0    8.95    4.44
 -11   3   0    3.34    3.95
 -12  -3   0   -3.17    2.81
 -12   3   0    4.01    4.28
 -13  -3   0    2.53    4.00
 -13   3   0    0.11    5.20
  13  -3   0  -13.75    5.79
   0   4   0 9999.00  101.95
   1   4   0  699.18   12.12
  -1  -4   0  662.79   15.49
  -1   4   0  689.61   16.09
  -2  -4   0  102.38    5.79
  -2   4   0  100.83    6.51
  -3  -4   0   36.01    4.10
  -3   4   0   37.04    5.12
  -4   4   0  466.36   16.72
  -4  -4   0  443.72   13.40
  -4   4   0  476.90   14.63
  -5   4   0   45.81    5.70
  -5  -4   0   40.18    4.76
  -5   4   0   45.36    6.56
  -6   4   0   10.43    4.08
  -6   4   0   11.41    3.51
  -6  -4   0    7.27    2.32
  -7  -4   0   32.53    4.82
  -7   4   0   30.32    5.62
  -7   4   0   38.82    7.28
  -8  -4   0    1.51    1.32
  -8   4   0   -1.35    2.29
  -8   4   0   -3.35    2.16
  -9   4   0   16.00    4.76
  -9   4   0   12.19    4.61
  -9  -4   0   16.82    3.99
 -10   4   0    9.70    5.18
 -10  -4   0    5.63    2.78
 -10   4   0   16.75    5.32
 -11  -4   0    2.84    2.28
 -11   4   0   -5.15    3.75
 -11   4   0    2.89    3.39
 -12   4   0   -4.84    4.63
 -12  -4   0    1.64    2.36
 -12   4   0   -1.18    4.94
   0  -5   0    0.97    1.09
   0   5   0    0.48    1.05
  -1  -5   0   49.68    4.43
  -1   5   0   52.34    4.71
   1   5   0   50.99    3.49
  -2  -5   0    2.11    1.48
  -2   5   0    3.20    1.68
  -3   5   0  363.23   14.51
  -3  -5   0  360.41   12.25
  -4  -5   0  286.52   11.15
  -4   5   0  277.81   13.63
  -5  -5   0  142.42    8.21
  -5   5   0  152.00   10.71
  -5   5   0  160.59    9.47
  -6   5   0   -0.68    2.10
  -6  -5   0    2.01    1.43
  -6   5   0    1.08    2.38
  -7  -5   0   12.55    3.11
  -7   5   0   14.59    4.52
  -7   5   0   18.14    5.25
  -8   5   0    4.61    3.14
  -8   5   0   15.36    5.11
  -8  -5   0   12.33    3.55
  -9   5   0   -5.54    2.86
  -9   5   0   -0.44    2.96
  -9  -5   0   -0.33    1.90
 -10   5   0    3.35    3.89
 -10   5   0    1.37    4.04
 -10  -5   0    1.23    2.13
 -11   5   0   -2.14    3.97
 -11   5   0    1.73    4.25
 -11  -5   0   -1.77    1.94
 -12   5   0    5.34    4.89
 -12   5   0    5.82    5.52
 -12  -5   0    3.34    3.00
   0   6   0 1144.97   22.63
   0  -6   0 1133.82   25.24
  -1  -6   0    1.73    1.69
  -1   6   0    0.76    1.45
   1   6   0    2.08    1.32
  -2  -6   0  167.55    8.85
   2   6   0  157.72    5.33
  -2   6   0  162.14    9.44
  -3   6   0   91.70    7.79
  -3  -6   0   83.59    6.38
  -4   6   0   27.93    5.85
  -4  -6   0   28.93    4.74
  -5  -6   0  108.90    7.64
  -5   6   0   88.49    9.86
  -6   6   0    5.47    3.88
  -6   6   0   -0.80    2.58
  -6  -6   0    7.19    2.23
  -7   6   0    2.02    2.82
  -7   6   0    2.25    3.20
  -7  -6   0    4.90    1.95
  -8   6   0    3.11    3.22
  -8  -6   0   -0.11    1.66
  -8   6   0   -1.18    2.74
  -9   6   0   33.25    7.60
  -9   6   0   38.79    8.61
  -9  -6   0   35.16    6.07
 -10   6   0    3.64    4.78
 -10   6   0    3.94    3.84
 -10  -6   0    1.77    1.92
 -11   6   0   -1.79    4.23
 -11  -6   0    5.71    2.94
 -11   6   0    7.24    5.93
 -12   6   0    2.95    6.10
 -12  -6   0   -2.81    2.45
 -12   6   0    0.46    4.48
   0  -7   0   -0.65    1.61
   0   7   0    0.26    1.59
  -1  -7   0    9.53    2.64
   1   7   0    5.03    1.88
  -1   7   0    3.20    2.20
   2   7   0   29.22    2.84
  -2  -7   0   33.99    5.23
  -2   7   0   34.32    5.64
  -3  -7   0  218.20   11.05
  -3   7   0  234.38   13.22
  -4  -7   0    2.81    2.39
  -4   7   0    0.89    2.55
  -5  -7   0    0.49    1.51
  -5   7   0    1.84    2.61
  -6  -7   0    6.32    2.60
  -6   7   0    9.51    4.15
  -7   7   0   10.01    3.79
  -7  -7   0    1.35    1.84
  -8  -7   0   19.63    4.53
  -8   7   0   18.42    5.72
  -9   7   0    3.47    3.38
  -9  -7   0    5.19    2.86
  -9   7   0    5.19    4.70
 -10   7   0    8.92    5.00
 -10   7   0    1.06    4.52
 -10  -7   0    3.17    2.55
 -11   7   0   -2.99    5.29
 -11   7   0    2.52    4.40
 -11  -7   0    3.17    2.84
   0  -8   0    4.60    2.45
   0   8   0    5.69    2.37
   1   8   0    0.24    1.75
  -1  -8   0    0.33    2.11
  -1   8   0    2.10    2.69
  -2   8   0    0.20    2.21
  -2  -8   0    2.04    1.85
  -3  -8   0  130.50    9.10
  -3   8   0  117.48   10.04
   4  -8   0  132.30   10.91
  -4   8   0  128.55   10.90
  -4  -8   0  132.33    9.06
  -5  -8   0   41.69    5.98
  -5   8   0   53.32    8.64
  -6  -8   0    2.55    2.03
  -6   8   0    3.24    2.91
  -7   8   0    2.89    3.13
  -7  -8   0    6.74    2.94
  -8   8   0    1.89    4.25
  -8  -8   0    1.92    2.37
  -9  -8   0   -2.08    1.98
  -9   8   0    2.35    3.90
  -9  -8   0    6.13    7.03
 -10  -8   0   -1.64    2.43
 -10   8   0    8.56    5.06
 -11  -8   0   -3.18    2.34
 -11   8   0    4.99    4.78
   0  -9   0   -0.71    2.24
   0   9   0    0.87    2.04
   1  -9   0    4.02    2.78
  -1  -9   0   -1.24    2.38
   1   9   0    3.24    2.15
  -1   9   0    1.10    2.33
  -2  -9   0    2.43    2.24
  -2   9   0    3.35    2.78
  -3  -9   0   -0.97    2.26
  -3   9   0   -0.11    2.39
  -4   9   0  103.82   11.43
   4  -9   0  101.23   10.54
  -4  -9   0   91.46    7.98
  -5  -9   0    2.83    2.24
  -5   9   0    1.09    2.91
  -6  -9   0   12.55    3.86
  -6   9   0   12.07    4.31
  -7   9   0    4.08    3.64
  -7  -9   0    0.84    2.23
  -8   9   0    0.71    3.28
  -8  -9   0   -1.32    2.08
  -9  -9   0    0.84    7.11
  -9  -9   0   -0.81    3.02
  -9   9   0   11.80    5.11
 -10  -9   0    3.69    3.12
 -10   9   0   -1.44    4.18
 -10  -9   0    6.85    9.28
   0  10   0   -2.38    2.62
   0 -10   0    4.41    2.76
   1  10   0    5.55    2.78
  -1 -10   0    5.34    3.27
   1 -10   0   -0.76    2.75
  -1  10   0    2.54    2.94
  -2 -10   0   13.27    4.44
  -2  10   0    5.93    3.17
  -3 -10   0    3.19    2.97
  -3  10   0    0.68    2.96
   3 -10   0    1.10    5.57
  -4 -10   0   72.38    8.35
  -4  10   0   62.49    9.40
   4 -10   0   81.34   11.90
  -5 -10   0    3.40    2.33
  -5  10   0    0.35    2.83
  -6 -10   0    0.06    2.44
  -6  10   0    0.61    3.42
  -7  10   0   23.47    6.59
  -7 -10   0   14.79    4.24
  -8  10   0    2.01    3.90
  -8 -10   0   -3.57    2.22
  -9  10   0    4.36    4.59
  -9 -10   0    3.98    3.20
  -9 -10   0   -1.66    7.55
 -10  10   0    5.72    5.39
 -10 -10   0   -3.14    2.84
 -10 -10   0    5.65    8.90
   0  11   0    1.52    3.50
   0 -11   0   -1.63    3.17
  -1 -11   0   12.79    4.38
  -1  11   0    3.68    3.13
   1 -11   0   10.98    5.16
   2 -11   0   12.81    5.64
   2 -11   0   -3.41    4.81
  -2 -11   0    1.73    3.02
  -2  11   0    3.00    3.32
  -3  11   0    0.28    2.93
   3 -11   0    5.46    6.59
  -3 -11   0    8.65    3.80
  -4  11   0    7.12    4.28
  -4 -11   0   10.02    3.65
  -5 -11   0   -1.21    2.55
  -5  11   0   -6.20    2.98
  -6  11   0    3.08    3.62
  -6 -11   0    1.86    2.99
  -7  11   0    6.15    5.24
  -7 -11   0    6.71    3.04
  -8 -11   0    3.10    8.13
  -8  11   0    3.64    4.66
  -8 -11   0   -2.67    2.70
  -9  11   0    3.34    5.20
  -9 -11   0    5.29    8.34
  -9 -11   0    4.95    2.92
   0 -12   0    5.13    4.05
  -1  12   0    1.78    3.35
  -1 -12   0    3.41    3.60
   1 -12   0    4.27    4.08
   2 -12   0  -12.47    5.47
   2 -12   0   -2.95    4.07
  -2 -12   0    0.80    3.21
  -2  12   0   -0.03    3.22
   3 -12   0    3.86    6.06
  -3 -12   0    0.22    3.55
  -3  12   0    3.94    4.13
  -4 -12   0   -7.75    2.57
  -4  12   0   -6.22    3.29
  -5  12   0   -1.30    3.48
  -5 -12   0    5.58    3.26
  -6 -12   0    5.38    2.97
  -6  12   0    6.12    5.00
  -7 -12   0    9.19   10.27
  -7 -12   0    5.66    3.11
  -7  12   0    0.39    4.45
  -8 -12   0    0.76    2.90
  -8  12   0   10.98    5.95
  -8 -12   0    3.06    8.38
   0 -13   0   -3.48    6.34
  -1 -13   0   -4.18    3.55
   1 -13   0   -7.03    6.93
   2 -13   0    6.29    6.99
  -2  13   0    1.03    3.73
  -2 -13   0    5.76    3.82
  -3  13   0    4.60    4.16
   3 -13   0    2.71    6.07
  -3 -13   0   -0.10    3.70
  -4  13   0   -3.73    4.12
  -4 -13   0    7.78    4.09
  -5  13   0    0.18    4.04
  -5 -13   0    5.20    3.06
  -6 -13   0  -14.44    8.64
  -6 -13   0   -0.90    3.19
  -6  13   0   10.77    5.47
  -7 -13   0    2.09    3.44
  -7  13   0    2.09    5.00
  -7 -13   0   -2.00   10.37
   0 -14   0    0.83    8.67
  -1 -14   0   -3.02    8.09
   1 -14   0    4.08    7.47
   2 -14   0   -1.81    5.61
  -2 -14   0    0.29    8.05
  -3 -14   0   -0.20    7.98
  -4 -14   0    4.71    8.32
  -4  14   0   14.50    6.22
  -5 -14   0   19.98   13.40
  -5  14   0    5.36    5.06
   0 -15   0   -0.81    7.65
   1 -15   0   -7.18    7.12
  -1 -15   0    2.67    9.23
   2 -15   0   -1.47    6.86
  -2 -15   0   18.48   11.73
  -3 -15   0    4.55    9.43
   0   0  -1    0.89    0.52
  -1   0  -1 3298.89   36.45
   1   0  -1 3358.56   37.56
  -1   0   1 3266.96   44.87
  -1   0  -1 3263.51   33.49
  -1   0   1 3225.77   33.17
  -2   0  -1 1224.21   18.05
   2   0  -1 1246.80   19.49
  -2   0   1 1205.49   16.06
  -2   0  -1 1230.16   15.84
  -3   0   1  438.93   11.23
  -3   0  -1  444.89    9.37
  -3   0   1  449.16    9.76
  -3   0  -1  451.29   11.00
  -4   0   1  396.24   11.98
  -4   0   1  396.46   10.36
  -4   0  -1  406.80   10.12
  -4   0  -1  410.63   11.89
  -5   0  -1   96.79    6.33
  -5   0   1  101.46    5.80
  -5   0  -1  108.60    5.68
  -5   0   1  111.73    6.91
  -6   0   1  238.52   10.99
  -6   0   1  228.84    9.71
  -6   0  -1  238.09   10.71
  -6   0  -1  248.33    9.51
  -7   0   1   18.92    3.96
  -7   0  -1   20.39    3.81
  -7   0   1   19.35    4.11
  -7   0  -1   19.18    4.18
  -8   0  -1   -0.10    1.92
  -8   0   1   -0.51    1.84
  -8   0  -1   -0.57    1.88
   9   0  -1   46.92    8.21
  -9   0  -1   47.28    6.94
  -9   0  -1   59.07    7.01
  -9   0   1   47.74    6.94
 -10   0  -1   57.74    7.75
 -10   0  -1   60.31    8.06
  10   0  -1   50.56    8.50
 -10   0   1   63.51    8.48
 -11   0   1   10.03    3.76
 -11   0  -1    4.04    3.75
  11   0  -1    9.73    5.19
 -12   0   1    8.38    4.51
 -12   0  -1    4.86    4.65
 -13   0  -1    3.32    4.30
 -13   0   1    2.44    4.30
   0  -1  -1   14.21    1.29
   0   1  -1   12.19    1.12
  -1  -1  -1   52.86    2.04
  -1   1   1   53.30    2.78
   1   1  -1   52.73    2.33
  -1   1  -1   51.91    1.70
  -1  -1  -1   54.90    2.87
   1  -1   1   52.40    2.40
  -1   1  -1   52.06    2.78
  -1  -1   1   51.34    1.95
  -2   1   1  702.61   14.17
   2   1  -1  691.54   11.79
  -2   1  -1  683.90   13.61
  -2  -1  -1  682.07   12.10
  -2  -1   1  688.84   10.77
  -2   1   1  670.06   12.32
  -2  -1  -1  683.95   10.87
  -2   1  -1  699.47   10.19
  -3  -1  -1   66.74    3.84
  -3   1  -1   75.52    4.67
  -3  -1  -1   66.32    3.46
  -3   1   1   62.48    3.96
  -3   1   1   62.92    4.44
  -3   1  -1   64.70    3.28
  -3  -1   1   62.45    3.44
   3   1  -1   67.05    3.98
  -4  -1  -1   59.02    3.89
  -4   1   1   53.44    4.04
  -4   1  -1   60.75    3.81
  -4  -1   1   54.27    3.70
  -4   1  -1   60.46    4.76
   4   1  -1   65.70    4.69
  -4  -1  -1   63.95    4.19
  -4   1   1   65.59    5.11
  -5  -1  -1  230.09    8.61
  -5  -1   1  246.76    8.81
  -5  -1  -1  236.34    9.07
  -5   1   1  249.98   11.10
  -5   1   1  230.79    9.23
  -5   1  -1  233.88   10.44
  -5   1  -1  246.48    8.70
  -6   1  -1  127.31    6.90
  -6   1  -1  132.26    8.54
  -6  -1  -1  131.57    7.34
  -6  -1   1  127.92    7.01
  -6   1   1  126.95    8.63
  -6  -1  -1  125.04    6.94
  -6   1   1  127.14    7.50
  -7   1   1    6.84    2.64
   7   1  -1    2.53    2.55
  -7   1   1    4.67    2.72
  -7  -1   1    4.97    2.18
  -7   1  -1    6.29    2.42
  -7  -1  -1    8.54    2.73
  -7   1  -1    4.35    2.35
  -7  -1  -1    5.58    2.13
  -8   1   1    6.03    2.60
  -8   1   1    2.65    2.38
  -8   1  -1    3.58    2.42
  -8  -1  -1    4.19    2.52
   8   1  -1    2.84    3.04
  -8  -1   1    6.35    2.46
  -8  -1  -1    2.01    2.27
  -8   1  -1    7.70    2.91
  -9   1  -1   31.41    5.79
  -9  -1  -1   27.03    4.89
  -9  -1  -1   32.12    5.53
   9   1  -1   31.80    6.63
  -9   1   1   19.88    4.94
  -9  -1   1   26.67    5.21
  -9   1  -1   36.58    6.74
  10   1  -1    4.86    3.90
 -10   1  -1    2.43    3.04
 -10  -1   1    1.69    2.80
 -10  -1  -1   -0.98    2.49
 -10   1  -1   -0.74    2.94
  10  -1  -1   -2.35    4.23
 -10   1   1   -1.81    2.42
 -11  -1  -1    0.71    2.37
 -11  -1   1    0.46    2.81
 -11   1  -1    3.88    2.91
 -11   1  -1    0.97    3.15
 -11   1   1   -0.19    2.78
  11  -1  -1    6.37    5.14
 -12  -1   1    1.71    3.12
 -12  -1  -1    0.93    3.03
 -12   1   1    4.82    4.24
 -12   1  -1   -0.69    3.71
 -13  -1   1    2.97    4.70
 -13  -1  -1    5.81    4.75
 -13   1  -1   -0.18    4.64
 -13   1   1   -2.49    4.72
   0  -2   1 5842.95   58.86
   0  -2  -1 5804.82   61.05
   0   2  -1 5529.27   59.12
  -1   2   1 4789.03   53.75
  -1  -2  -1 4890.34   54.26
  -1  -2   1 4793.45   47.34
   1  -2   1 4977.84   65.36
  -1  -2  -1 4760.65   51.70
  -1   2  -1 4720.72   53.13
  -2   2   1  914.66   18.17
  -2   2  -1  904.67   17.77
  -2   2   1  895.67   16.47
  -2   2  -1  912.42   13.78
   2   2  -1  926.55   13.34
  -2  -2  -1  928.73   12.55
  -2  -2   1  934.86   14.13
  -2  -2  -1  922.17   16.35
   3   2  -1  256.03    6.82
  -3  -2  -1  245.85    5.95
  -3   2  -1  247.42    9.55
  -3  -2   1  250.74    7.43
  -3  -2  -1  255.18    8.31
  -3   2   1  249.78    8.79
  -3   2   1  255.09   10.00
  -3   2  -1  239.44    7.12
  -4   2   1  705.54   16.52
  -4  -2   1  702.75   14.47
   4   2  -1  710.71   14.49
  -4  -2  -1  706.41   13.28
  -4   2  -1  688.13   18.44
  -4  -2  -1  709.36   15.48
  -4   2   1  677.04   18.67
  -4   2  -1  718.33   14.60
  -5   2   1  133.67    8.55
  -5  -2  -1  132.94    6.00
  -5   2   1  139.65    7.69
   5   2  -1  125.98    6.37
  -5   2  -1  135.69    8.40
  -5  -2   1  130.47    6.51
  -5   2  -1  134.32    6.71
  -5  -2  -1  132.47    6.88
  -6   2   1    7.51    3.00
  -6  -2   1    3.70    1.73
  -6   2   1    9.91    3.24
  -6  -2  -1    6.51    1.82
  -6  -2  -1    5.62    2.23
   6   2  -1    6.34    2.69
  -6   2  -1    7.32    2.56
  -6   2  -1   10.67    2.84
  -7  -2   1   21.58    3.79
  -7  -2  -1   22.59    4.01
   7   2  -1   17.62    4.08
  -7   2   1   23.37    5.02
  -7  -2  -1   18.67    3.60
  -7   2  -1   19.02    4.05
  -7   2   1   22.32    4.73
  -7   2  -1   28.20    5.55
  -8   2   1   20.26    5.23
  -8   2  -1   19.02    4.94
  -8  -2  -1   16.24    3.83
  -8   2   1   14.59    4.34
   8   2  -1   12.66    3.87
  -8   2  -1   17.95    4.20
  -8  -2   1   16.29    3.65
  -8  -2  -1   22.91    4.18
  -9  -2   1   10.19    3.24
  -9   2  -1    9.85    3.72
  -9  -2  -1   13.24    3.69
  -9   2  -1   12.04    4.14
  -9   2   1   12.87    4.70
   9   2  -1   12.30    4.05
  -9   2   1   12.30    4.64
 -10   2  -1   22.55    5.78
 -10   2  -1   33.86    6.80
 -10  -2  -1   21.66    5.06
 -10   2   1   25.09    6.16
 -10  -2   1   23.17    5.02
 -11  -2   1    4.32    2.73
 -11   2   1    7.00    4.30
 -11   2  -1    2.75    3.94
 -11  -2  -1   -2.22    2.00
  11  -2  -1   -0.67    4.61
 -11   2  -1    1.70    2.97
 -12   2  -1    2.06    4.00
 -12   2  -1   -1.49    3.67
 -12   2   1    0.11    3.79
 -12  -2  -1    1.18    3.30
 -12  -2   1    0.22    3.59
  12  -2  -1    0.86    4.90
 -13   2   1    4.72    5.36
 -13   2  -1   -2.65    4.66
 -13  -2   1   -0.62    4.12
 -13  -2  -1   -6.22    3.52
   0   3  -1  469.48   10.17
   0   3   1  449.63   10.05
   0  -3   1  462.37    9.71
  -1  -3  -1  613.36   14.33
   1   3  -1  604.17   10.10
  -1   3  -1  609.73   13.56
  -1  -3   1  600.43   11.39
  -1  -3  -1  609.42   10.40
   1  -3   1  573.69   16.54
  -1   3   1  603.58   13.79
  -2  -3  -1  235.72    8.60
  -2  -3   1  252.07    7.32
  -2   3   1  241.59    9.53
  -2   3  -1  239.75    7.18
  -2   3  -1  245.91    9.31
   2  -3   1  240.92    8.90
  -3  -3  -1   75.17    4.98
  -3   3  -1   77.69    5.74
  -3  -3   1   73.13    4.27
  -3   3   1   82.71    6.10
  -3   3  -1   77.14    4.53
  -3   3   1   76.27    5.38
  -4  -3  -1  141.00    7.19
  -4   3   1  161.25    9.27
   4   3  -1  150.75    5.25
  -4   3   1  148.18    7.96
  -4   3  -1  157.04    7.15
  -4  -3  -1  145.52    4.53
  -4   3  -1  134.18    8.23
  -4  -3   1  152.96    6.73
  -5   3  -1  317.73   11.16
   5   3  -1  315.96    9.25
  -5   3   1  315.85   12.58
  -5  -3  -1  318.01    8.49
  -5   3  -1  304.62   13.73
  -5   3   1  331.26   14.48
  -5  -3   1  335.81   10.84
  -5  -3  -1  311.10   11.21
  -6   3  -1  185.59   11.17
  -6  -3  -1  180.04    7.12
  -6   3   1  181.11   11.34
  -6   3  -1  177.48    9.13
  -6  -3   1  184.52    8.60
   6   3  -1  179.14    7.60
  -6  -3  -1  179.89    8.91
  -6   3   1  184.85   10.30
  -7   3  -1   22.66    5.25
  -7  -3   1   19.38    3.84
  -7  -3  -1   22.75    3.44
  -7  -3  -1   23.30    4.02
  -7   3   1   14.57    4.46
  -7   3   1   20.59    5.03
   7   3  -1   21.78    3.65
  -7   3  -1   19.64    4.32
  -8   3   1   13.42    4.72
   8   3  -1   12.36    2.99
  -8  -3   1    8.80    2.79
  -8   3  -1   12.54    3.99
  -8  -3  -1    9.58    3.30
  -8   3  -1    7.99    3.56
  -8   3   1   13.96    4.46
  -9   3   1   34.30    7.49
  -9   3  -1   29.37    6.20
  -9  -3  -1   44.51    6.48
  -9   3  -1   46.70    8.36
  -9  -3   1   44.16    6.21
  -9   3   1   39.77    7.55
 -10   3   1    7.34    4.50
 -10   3  -1    7.41    3.71
 -10  -3  -1    3.37    2.91
 -10   3   1    2.98    3.38
 -10   3  -1    1.74    3.58
 -10  -3   1    3.18    2.60
 -11   3  -1    3.90    4.13
 -11  -3  -1    0.50    2.79
 -11  -3   1    1.51    2.09
 -11   3  -1    1.53    3.53
 -11   3   1    0.55    3.73
 -12   3   1   -0.29    4.38
  12  -3  -1    3.54    5.16
 -12  -3   1    0.08    2.45
 -12  -3  -1    3.39    3.27
 -12   3  -1    2.76    4.13
 -12   3  -1   -6.49    3.69
 -13  -3   1    3.08    3.40
 -13  -3  -1    4.36    4.45
 -13   3   1    0.96    6.07
 -13   3  -1    3.79    6.22
   0  -4   1 1526.01   23.33
   0   4  -1 1564.00   23.69
   0   4   1 1543.94   23.87
  -1   4  -1  306.57   10.19
  -1   4   1  326.40   10.71
   1   4  -1  318.20    7.85
  -1  -4   1  326.96    9.25
  -1  -4  -1  317.98    8.06
   1  -4   1  288.14   13.30
  -1  -4  -1  334.61   11.48
   2  -4   1  135.80    8.09
  -2  -4   1  131.08    5.91
  -2   4   1  111.81    7.05
  -2   4  -1  125.79    7.28
  -2  -4  -1  122.98    6.86
  -3   4  -1  292.20    9.71
  -3   4  -1  279.91   11.83
  -3  -4  -1  268.93   10.50
  -3   4   1  273.67   12.14
  -3  -4   1  290.97    9.52
  -4  -4   1   57.06    4.41
  -4  -4  -1   60.97    5.08
  -4   4   1   55.04    6.71
  -4   4  -1   61.70    5.84
  -4   4   1   62.44    6.18
  -4   4  -1   55.54    4.81
  -5  -4   1  118.69    6.79
  -5   4  -1  142.81    8.02
  -5   4   1  122.60    8.36
  -5   4  -1  126.51    9.22
  -5  -4  -1  124.82    7.63
  -5   4   1  123.85    9.26
  -6  -4  -1   21.99    4.15
   6   4  -1   29.66    2.87
  -6   4   1   24.88    5.37
  -6   4  -1   23.65    4.42
  -6   4  -1   31.24    5.96
  -6   4   1   34.74    5.97
  -6  -4   1   24.39    4.05
  -7   4   1    2.37    2.58
  -7   4  -1   -2.41    1.95
  -7  -4   1    0.14    4.04
  -7   4   1    0.37    2.51
  -7  -4   1    2.96    1.76
  -7  -4  -1    6.00    1.89
  -7   4  -1    0.50    2.36
  -8  -4   1   22.71    4.27
  -8   4   1   14.89    5.15
  -8   4   1   16.04    5.01
  -8   4  -1   26.30    6.52
  -8  -4  -1   13.67    3.21
  -8   4  -1   19.49    5.17
  -9   4   1    6.34    3.34
  -9  -4  -1    5.72    2.59
  -9  -4   1    0.35    1.84
  -9   4  -1   10.40    4.13
  -9   4   1    5.68    3.53
  -9   4  -1    1.07    3.19
 -10   4   1   14.37    5.30
 -10   4   1   19.99    5.98
 -10  -4   1   23.94    5.12
 -10   4  -1   26.87    6.72
 -10   4  -1   24.28    6.51
 -10  -4  -1   21.49    4.61
 -11   4  -1   -0.01    3.25
 -11   4   1   -3.14    3.93
 -11  -4   1    0.14    2.22
 -11  -4  -1    3.24    2.80
 -11   4  -1   -1.80    3.26
 -12   4  -1   -4.12    4.12
 -12  -4  -1   -0.14    3.01
  12  -4  -1  -10.11    5.18
 -12   4  -1    4.00    5.06
 -12  -4   1    1.42    2.83
 -12   4   1    1.28    4.68
   0   5  -1  219.00    8.26
   0  -5   1  210.39    8.36
   0   5   1  205.57    8.19
  -1  -5   1  303.38   10.07
   1   5  -1  312.70    8.80
  -1   5   1  319.71   11.54
  -1   5  -1  315.14   11.41
  -1  -5  -1  295.31   11.87
  -1  -5  -1  303.07    9.06
  -2  -5  -1  239.25   10.53
  -2   5  -1  253.62   11.11
  -2  -5  -1  249.97    6.22
   2   5  -1  264.92    6.65
   2  -5   1  240.92   12.66
  -2  -5   1  246.95    9.16
  -2   5   1  265.42   11.63
   3  -5   1  384.31   14.32
  -3  -5   1  367.56   11.70
  -3  -5  -1  376.59   13.47
  -3   5  -1  370.19   14.66
  -3   5   1  374.05   15.16
  -4  -5  -1   86.34    6.63
  -4   5  -1   90.56    6.40
  -4  -5   1  107.98    6.56
  -4   5  -1   88.72    7.70
  -4   5   1   92.16    8.11
  -5   5   1   12.33    3.74
  -5   5   1   19.86    4.84
  -5  -5   1   14.61    3.25
  -5  -5  -1   16.53    3.72
  -5   5  -1   19.66    4.88
  -5   5  -1   10.01    3.20
  -6   5   1   40.17    6.58
  -6  -5  -1   39.74    5.40
  -6   5  -1   38.46    6.99
  -6   5   1   25.96    5.77
  -6   5  -1   33.86    5.57
  -6  -5   1   35.06    4.82
  -7   5   1    2.56    3.06
  -7   5   1    3.46    2.74
  -7  -5   1    5.56    2.12
  -7   5  -1    5.38    3.37
  -7  -5  -1    4.67    2.28
  -7   5  -1    3.77    2.60
  -8   5   1    7.88    3.96
  -8  -5  -1    3.57    2.28
  -8   5  -1    4.60    3.66
  -8   5  -1    4.80    3.26
  -8  -5   1    5.48    2.20
  -8  -5   1    3.11    4.44
  -8   5   1    5.63    3.44
  -9   5  -1   20.81    5.58
  -9  -5   1   -0.48    5.71
  -9   5   1   16.54    5.81
  -9  -5   1   20.87    4.70
  -9  -5  -1   14.37    3.74
  -9   5  -1   30.44    7.16
  -9   5   1   23.26    6.28
 -10   5   1   -0.52    3.90
 -10  -5  -1    4.89    2.41
 -10   5  -1   17.00    5.87
 -10   5  -1   15.33    5.83
 -10   5   1   -0.80    4.01
 -10  -5   1    0.49    2.05
 -11  -5   1    2.82    2.30
 -11  -5  -1    0.44    2.56
 -11   5   1    3.75    4.58
 -11   5  -1    2.57    4.56
 -11   5  -1    7.45    5.08
 -12   5  -1    4.93    5.30
 -12  -5  -1    5.94    2.79
 -12   5   1   -4.49    4.91
 -12  -5   1    6.99    2.85
 -12   5  -1   -1.58    4.36
  12  -5  -1   -1.65    6.41
   0  -6   1  111.21    6.65
   0   6   1   98.11    6.32
   0   6  -1  103.59    6.32
   0  -6  -1  117.25    8.03
  -1  -6  -1  256.37   11.87
  -1  -6  -1  267.82    9.43
   1   6  -1  272.88    9.10
  -1   6   1  269.09   11.44
  -1  -6   1  270.66   10.44
  -1   6  -1  269.07   11.27
  -2   6   1  332.89   13.96
  -2  -6   1  362.96   12.25
  -2   6  -1  335.04   13.73
  -2  -6  -1  351.72   13.90
  -2  -6  -1  337.48    8.64
   2  -6   1  342.73   16.99
   2   6  -1  363.53    9.13
  -3  -6   1   19.34    3.69
  -3   6   1   22.50    5.01
  -3  -6  -1   15.33    3.83
   3  -6   1   22.57    5.32
  -3   6  -1   19.22    4.47
  -4  -6   1  305.16   11.81
  -4   6  -1  304.41   15.09
  -4   6   1  308.28   15.50
  -4  -6  -1  292.37   12.76
  -5   6  -1   14.00    4.37
  -5   6   1    8.40    3.26
  -5  -6  -1   12.65    3.46
  -5  -6   1   11.29    3.09
  -6   6  -1   20.75    4.98
  -6   6  -1   14.95    4.79
  -6  -6   1   19.39    3.89
  -6  -6  -1   14.24    3.46
  -6   6   1   25.64    6.17
  -7   6  -1    6.39    3.46
  -7   6   1    1.78    3.22
  -7   6   1    0.45    2.96
  -7  -6  -1    5.47    2.34
  -7  -6   1    8.00    2.55
  -7   6  -1    8.74    3.42
  -8   6   1   11.20    4.93
  -8  -6   1    8.03    2.65
  -8   6  -1    4.60    3.95
  -8  -6  -1    6.15    2.65
  -8   6   1    8.81    4.52
  -8   6  -1    6.15    4.23
  -8  -6   1   -2.77    4.63
  -9  -6  -1    6.46    2.98
  -9   6  -1    6.97    4.56
  -9  -6   1   -4.89    5.26
  -9   6   1    4.24    4.24
  -9   6   1    9.57    4.39
  -9   6  -1    4.32    4.08
  -9  -6   1    1.39    2.22
 -10   6   1    5.63    4.01
 -10   6  -1    7.37    4.07
 -10   6   1    9.61    5.72
 -10  -6  -1   11.16    3.62
 -10   6  -1   10.34    5.67
 -10  -6   1    1.20    2.05
 -11   6   1    2.58    5.45
 -11   6  -1   -5.24    4.22
 -11  -6  -1    0.50    2.60
 -11  -6   1   -0.03    2.50
 -11   6  -1   -1.82    4.52
 -12   6  -1    0.71    5.49
 -12   6   1    0.28    5.81
 -12  -6  -1    2.12    3.00
 -12  -6   1    4.20    3.00
  12  -6  -1   -6.35    6.36
 -12   6  -1   -7.04    4.31
   0   7   1  365.96   13.13
   0  -7   1  354.57   13.29
   0   7  -1  370.47   12.96
   0  -7  -1  359.98   15.64
   1   7  -1  126.33    6.83
  -1  -7  -1  119.25    8.60
  -1  -7   1  131.00    7.73
  -1   7   1  123.20    8.22
  -1   7  -1  120.86    7.90
  -1  -7  -1  127.07    7.09
  -2  -7   1   21.61    4.03
  -2   7  -1   20.96    4.69
  -2  -7  -1   20.38    2.74
   2  -7   1   27.80    7.32
   2   7  -1   20.55    2.62
  -2  -7  -1   22.80    4.66
  -2   7   1   29.80    5.46
  -3  -7  -1   70.43    7.46
  -3  -7   1   67.09    5.63
   3  -7   1   67.24    7.78
  -3   7   1   60.28    7.80
  -3   7  -1   69.62    8.17
  -4  -7   1   48.91    5.68
  -4   7  -1   45.70    7.25
  -4  -7  -1   54.25    6.78
  -4   7   1   49.16    7.73
   4  -7   1   59.19    6.76
  -5   7   1   13.02    4.17
  -5  -7   1   15.64    3.72
  -5  -7  -1    7.12    2.94
  -5   7  -1    7.95    3.87
  -6  -7   1   11.73    3.13
  -6   7   1   10.74    4.29
  -6  -7  -1   14.12    3.59
  -6   7  -1    6.80    3.56
  -7   7  -1    2.94    2.79
  -7  -7   1    4.51    2.16
  -7   7   1    0.99    2.94
  -7  -7  -1   -2.59    1.54
  -8  -7   1    2.94    5.74
  -8   7  -1    4.51    3.61
  -8  -7   1    2.71    1.90
  -8   7  -1    0.87    3.53
  -8  -7  -1    3.31    2.38
  -8   7   1    4.05    3.15
  -9   7  -1    7.44    5.02
  -9  -7   1   -1.65    6.32
  -9   7   1    8.75    4.57
  -9   7  -1    8.88    4.43
  -9  -7  -1   -0.65    2.17
  -9  -7   1    4.60    2.70
 -10  -7  -1    7.14    2.56
 -10   7   1    7.90    4.79
 -10  -7   1    5.42    2.93
 -10   7  -1   10.59    5.34
 -10   7   1    1.15    5.02
 -10   7  -1    3.98    4.26
 -11   7  -1   -8.20    4.64
 -11   7  -1   -0.11    3.93
 -11   7   1   -0.02    5.12
 -11  -7  -1    4.60    2.92
 -11  -7   1    2.29    2.75
   0   8   1    1.68    1.92
   0   8  -1    5.42    2.28
   0  -8   1    4.53    2.02
   0  -8  -1    1.73    2.58
  -1  -8  -1  112.69    7.38
  -1   8   1  116.03    8.51
   1   8  -1  104.33    6.66
  -1   8  -1   99.09    7.73
  -1  -8   1  103.50    7.29
  -1  -8  -1  109.64    8.77
   1  -8   1  100.02    7.55
  -2  -8  -1   85.55    7.68
  -2   8   1   79.81    8.59
  -2  -8  -1   80.83    5.18
  -2  -8   1   85.37    6.74
   2   8  -1   73.41    4.94
   2  -8   1   68.96   10.74
  -2   8  -1   66.91    7.79
   3  -8   1  129.92   11.39
  -3   8  -1  110.72    9.46
  -3  -8   1  121.36    8.16
  -3  -8  -1  116.10    8.88
  -3   8   1  113.43    9.77
  -4   8   1   47.28    8.14
   4  -8   1   58.62    8.70
  -4  -8  -1   59.82    7.47
  -4   8  -1   45.84    7.63
  -4  -8   1   50.76    6.23
  -5  -8   1   18.79    4.24
  -5   8  -1   19.85    5.47
  -5   8   1   19.11    5.95
  -5  -8  -1   17.31    4.05
  -6   8  -1    6.31    3.66
  -6   8   1   10.08    4.32
  -6  -8   1   11.53    3.62
  -6  -8  -1   10.33    3.20
  -7   8   1   -0.75    2.73
  -7  -8  -1    6.04    3.39
  -7  -8   1    3.77    2.08
  -7   8  -1    2.07    3.14
  -7  -8   1    1.68    5.09
  -8   8  -1   18.82    6.41
  -8  -8   1   -0.27    6.39
  -8   8   1   17.08    6.32
  -8  -8   1   21.15    4.94
  -8  -8  -1   18.40    4.39
  -9   8   1    3.54    4.87
  -9  -8  -1    2.60    2.52
  -9   8  -1    0.15    3.27
  -9  -8   1   -2.71    7.09
  -9  -8   1    3.59    2.64
 -10  -8   1   -2.93    2.13
 -10  -8  -1    3.36    2.93
 -10   8  -1   -3.02    3.93
 -10   8   1   -1.94    3.63
 -11  -8  -1   -4.26    2.50
 -11   8  -1   -2.39    4.12
 -11  -8   1    4.01    2.89
   0   9  -1   35.55    5.44
   0  -9   1   35.63    5.47
   0   9   1   36.10    5.50
   0  -9  -1   23.96    5.64
   1  -9   1   23.14    4.92
  -1  -9   1   21.25    4.30
  -1   9  -1   22.42    4.91
   1   9  -1   21.00    4.18
  -1  -9  -1   26.24    5.46
  -1   9   1   25.87    5.18
  -1  -9  -1   27.94    5.01
   1  -9   1   12.53    6.65
  -2   9   1    3.05    2.99
  -2  -9  -1   -0.05    3.06
   2  -9   1    3.63    5.67
  -2  -9   1    3.81    2.29
  -2   9  -1   -0.34    2.30
  -3  -9   1  109.37    8.10
  -3  -9  -1   99.39    9.96
  -3   9  -1  106.26    9.59
  -3   9   1   99.30    9.51
   3  -9   1  108.46   11.42
  -4  -9   1   14.48    3.80
  -4  -9  -1   11.50    3.64
  -4   9   1   16.63    5.53
   4  -9   1   20.15    7.15
  -4   9  -1    7.93    3.68
  -5  -9   1    6.30    2.95
  -5   9   1    1.20    3.13
  -5   9  -1    2.62    2.91
  -5  -9  -1    3.94    2.71
  -6   9  -1    7.27    4.44
  -6  -9   1    5.43    2.90
  -6   9   1   11.47    4.96
  -6  -9  -1    0.45    2.28
  -7   9  -1    1.20    3.52
  -7  -9   1    3.92    6.33
  -7   9   1    3.09    3.46
  -7  -9  -1   -1.04    2.45
  -7  -9   1    2.72    2.21
  -8   9   1   -2.87    3.14
  -8  -9   1    3.60    2.47
  -8  -9   1   -1.54    5.97
  -8  -9  -1    3.63    2.49
  -8   9  -1    1.40    3.22
  -9  -9   1    4.42    2.70
  -9  -9  -1    3.74    3.16
  -9   9  -1    3.96    4.12
  -9   9   1    1.52    3.87
  -9  -9   1   -6.42    7.58
 -10  -9  -1    2.88    3.22
 -10  -9   1    0.79    2.47
 -10   9   1   -0.81    4.51
 -10   9  -1    2.80    4.66
 -10  -9   1   -8.54    7.57
   0  10  -1    8.43    3.61
   0 -10   1    8.86    3.18
   0 -10  -1    9.27    4.61
   1 -10   1    5.51    5.57
   1 -10  -1   15.31    5.41
  -1 -10  -1   14.83    4.89
  -1 -10   1   16.24    3.93
  -1  10  -1   22.14    5.36
  -1  10   1   15.40    4.62
   1  10  -1   18.78    3.97
   1 -10   1    5.53    3.06
   2 -10   1   34.20    9.78
  -2  10  -1   28.91    6.02
  -2 -10  -1   33.42    6.88
  -2 -10   1   32.88    5.64
  -2  10   1   24.97    5.49
   3 -10   1   27.62    7.25
  -3 -10   1   37.04    5.85
  -3 -10  -1   36.71    7.08
  -3  10   1   32.77    6.81
  -3  10  -1   39.93    7.88
  -4  10  -1    2.42    2.93
  -4 -10   1   -0.78    2.14
  -4  10   1    3.31    3.37
  -4 -10  -1   -1.65    2.83
   4 -10   1    2.28    5.13
  -5 -10  -1   29.94    6.15
  -5  10   1   24.17    6.34
  -5  10  -1   24.03    6.70
  -5 -10   1   26.31    5.05
  -6  10  -1   22.73    6.35
  -6 -10   1   29.01    5.45
  -6 -10   1    0.23    7.00
  -6  10   1   25.57    6.46
  -6 -10  -1   21.43    5.12
  -7 -10  -1   -1.79    2.86
  -7  10   1    3.94    3.06
  -7 -10   1    1.12    2.38
  -7  10  -1    6.61    3.97
  -7 -10   1    3.36    7.55
  -8  10   1    5.53    4.64
  -8 -10   1    6.51    7.05
  -8 -10  -1    1.40    2.56
  -8 -10   1    4.74    2.56
  -8  10  -1   10.36    5.00
  -9 -10   1   -1.09    8.38
  -9 -10  -1   -0.93    2.90
  -9  10   1   -2.64    3.91
  -9 -10   1    2.53    2.90
  -9  10  -1    2.36    4.35
 -10 -10  -1    0.01    8.07
 -10  10  -1   -4.99    4.13
 -10 -10  -1    3.25    3.16
 -10 -10   1   -4.49    8.55
 -10 -10   1    3.79    2.99
   0 -11  -1   22.71    6.62
   0 -11   1   22.46    4.93
   0  11  -1   12.52    4.19
   0 -11   1    5.75    6.43
   1 -11   1   -0.26    5.81
  -1  11  -1    2.85    2.89
  -1 -11  -1   -2.55    3.54
  -1 -11   1   -1.05    2.77
  -1 -11   1    2.71    5.63
   1 -11   1    2.76    2.73
   1 -11  -1   -0.75    3.80
   2 -11   1   -0.43    5.13
   2 -11   1    2.02    3.57
  -2  11  -1    6.86    3.57
  -2  11   1   -0.06    3.43
  -2 -11  -1    2.83    3.43
  -2 -11   1    4.95    3.12
  -3  11  -1   21.65    6.06
  -3  11   1   28.06    6.73
  -3 -11  -1   36.41    7.43
   3 -11   1   10.29    6.03
  -3 -11   1   32.02    6.07
  -4  11   1    9.32    4.33
  -4  11  -1    6.85    4.00
  -4 -11  -1    8.56    3.30
  -4 -11   1   10.95    3.80
  -5  11   1   -3.65    3.17
  -5 -11   1   -0.90    2.21
  -5 -11  -1   -3.81    2.78
  -5 -11   1   -3.36    6.74
  -5  11  -1   -0.45    3.36
  -6 -11   1    5.84    2.94
  -6 -11   1    0.86    7.56
  -6  11  -1    3.25    3.92
  -6  11   1   -0.33    3.63
  -6 -11  -1    3.40    2.89
  -7 -11   1    2.44    7.83
  -7  11  -1    3.86    4.05
  -7 -11   1   -2.49    2.37
  -7  11   1   -3.04    3.93
  -7 -11  -1    0.72    2.74
  -8 -11  -1    4.71    3.97
  -8 -11   1    3.08    7.60
  -8 -11   1    2.57    3.19
  -8  11   1   10.20    6.03
  -8  11  -1   -2.81    3.78
  -9  11  -1    1.37    4.80
  -9 -11   1    4.35    2.72
  -9  11   1    6.94    5.36
  -9 -11   1    0.22   10.72
  -9 -11  -1    1.10    3.11
   0 -12   1    2.30    7.02
   0 -12  -1   -5.49    3.86
  -1 -12   1    3.36    3.42
  -1 -12   1   -5.18    6.65
  -1 -12  -1    6.16    4.21
   1 -12   1    5.59    7.19
   1 -12  -1    4.28    4.91
  -1  12  -1    6.99    4.15
  -2  12  -1    4.87    3.44
   2 -12   1    1.08    4.94
  -2 -12  -1   -4.34    3.23
  -2 -12   1    1.13    2.97
   2 -12  -1    8.18    5.77
  -2 -12   1   -1.55    6.74
   3 -12   1    2.14    5.40
  -3 -12   1   -1.39    2.79
  -3  12   1   -1.61    3.62
  -3  12  -1    5.11    3.84
  -3 -12   1   -5.14    6.29
  -3 -12  -1    0.98    3.91
  -4  12   1   -1.65    3.67
  -4 -12  -1   -0.14    3.14
  -4  12  -1    5.04    4.33
  -4 -12   1    0.61    8.65
  -4 -12   1   -5.97    2.51
  -5  12  -1   -6.60    3.49
  -5 -12   1    2.18    8.89
  -5 -12   1    1.80    2.69
  -5  12   1    0.68    3.68
  -5 -12  -1   -6.32    2.67
  -6 -12  -1   -4.48    2.64
  -6  12  -1    3.10    3.95
  -6  12   1    0.60    4.32
  -6 -12   1   -2.05    2.60
  -6 -12   1   -4.34    7.67
  -7  12   1   -2.41    3.96
  -7 -12  -1    0.37    3.24
  -7 -12   1   -2.58    2.61
  -7  12  -1    3.24    5.00
  -7 -12   1   -0.56    7.87
  -8 -12   1   16.17    4.16
  -8 -12  -1    7.93    3.38
  -8 -12   1   -6.78    9.00
  -8  12  -1    2.33    4.96
   0 -13   1   -2.05    6.33
   0 -13  -1    5.57    4.93
   1 -13   1    1.81    5.63
  -1 -13  -1   -0.72    4.14
  -1 -13   1    5.88    7.08
   1 -13  -1    3.54    4.68
   2 -13  -1   12.24    6.97
  -2 -13  -1    6.11    4.78
  -2  13  -1    0.79    4.12
  -2 -13   1    0.14    7.46
   2 -13   1   -1.57    5.82
  -3  13  -1    8.67    4.74
  -3 -13  -1   10.08    5.44
  -3 -13   1    3.31    7.93
   3 -13   1    0.68    6.40
   3 -13  -1   21.92    8.47
  -4 -13   1   -4.23    6.96
  -4  13  -1   -0.65    4.11
  -4 -13  -1    1.56    3.57
  -5 -13   1    0.75    9.41
  -5  13  -1    5.16    4.80
  -5 -13  -1    6.61    3.76
  -6 -13   1   -7.85    8.23
  -6 -13  -1   -1.20    3.13
  -6  13  -1   -0.80    4.25
  -7 -13  -1   -2.54    3.57
  -7 -13   1   -6.18   10.33
  -7 -13   1    2.51    3.32
  -7  13  -1   -2.79    4.35
   0 -14   1    0.83    6.35
   1 -14   1   -7.23    6.29
  -1 -14   1    3.98    8.02
   2 -14   1    1.91    6.32
   2 -14  -1   12.89    8.86
  -2 -14  -1   -0.91    4.21
  -2 -14   1    9.79    8.38
  -3 -14  -1    0.36    3.69
  -3 -14   1    1.04    7.63
  -4 -14   1    0.94    7.38
  -4 -14  -1   -3.92    3.79
   4 -14  -1   19.97   13.30
  -4  14  -1    6.09    4.95
  -5 -14   1    4.31   11.85
  -5  14  -1    8.83    5.26
  -5 -14  -1   -3.79    3.26
   5 -14  -1   29.62   14.62
   0 -15  -1   -5.69    7.76
   0 -15   1  -11.57    6.78
  -1 -15   1   -7.18    6.69
   1 -15  -1    7.20    9.60
  -1 -15  -1   10.23    9.85
   1 -15   1    4.38    7.47
   2 -15   1    0.58    7.38
  -2 -15   1    1.78    6.81
   2 -15  -1   12.18    8.87
  -3 -15   1    6.01    7.48
   0   0  -2  603.97   11.21
  -1   0  -2  616.15   11.34
  -1   0  -2  617.94   10.03
   1   0  -2  619.04   12.29
  -1   0   2  616.16   10.33
  -1   0   2  600.20   11.25
  -2   0   2   20.64    2.23
   2   0  -2   19.58    2.69
  -2   0  -2   21.87    1.86
  -2   0  -2   21.14    2.09
  -2   0   2   19.10    1.87
  -3   0   2    4.34    1.36
  -3   0  -2    3.38    1.20
   3   0  -2    6.66    1.90
  -3   0  -2    4.42    1.20
  -4   0   2   52.44    3.96
  -4   0  -2   47.53    4.00
   4   0  -2   48.27    5.20
  -4   0  -2   47.55    3.59
  -5   0   2   29.89    3.95
  -5   0  -2   28.59    3.47
  -5   0  -2   25.53    3.85
   5   0  -2   28.52    4.72
  -6   0  -2   53.26    5.79
  -6   0   2   59.68    5.23
   6   0  -2   43.77    6.27
  -6   0  -2   53.11    4.59
  -7   0  -2   51.87    6.29
   7   0  -2   60.11    7.69
  -7   0   2   45.62    5.69
  -7   0  -2   53.74    5.44
  -8   0   2   42.13    5.92
  -8   0  -2   32.90    5.68
   8   0  -2   30.18    6.62
  -8   0  -2   31.32    5.04
  -9   0  -2   96.07    8.75
  -9   0  -2   87.64    7.63
  -9   0   2  120.10    9.25
   9   0  -2   99.25   10.60
 -10   0  -2   25.96    5.65
  10   0  -2   31.27    6.71
 -10   0   2   31.99    6.53
 -10   0  -2   20.10    4.91
 -11   0   2   -0.65    3.14
  11   0  -2   -1.92    3.84
 -11   0  -2    0.00    2.49
 -12   0  -2   -3.21    2.91
 -12   0   2    4.99    4.35
 -13   0   2   -5.61    4.35
 -13   0  -2    0.97    4.06
   0  -1  -2  119.61    4.70
   0  -1   2  116.92    4.83
   0   1  -2  117.19    4.40
  -1  -1  -2  169.63    6.00
  -1  -1   2  180.76    7.19
   1   1  -2  169.58    5.64
   1  -1   2  172.84    5.35
  -1   1  -2  166.72    5.76
   1  -1  -2  173.38    6.55
  -1  -1  -2  165.12    5.18
  -1  -1   2  170.45    4.04
  -1   1  -2  173.32    3.38
   2   1  -2  113.61    5.00
   2  -1  -2  106.33    5.79
  -2  -1   2  114.71    4.01
  -2   1   2  104.59    5.00
  -2  -1  -2  110.97    4.84
  -2   1  -2  111.24    3.45
  -2   1  -2  105.10    5.10
  -2  -1  -2  102.40    4.23
   3  -1  -2   29.18    4.09
  -3   1  -2   30.48    2.26
  -3  -1  -2   28.51    3.05
   3   1  -2   26.11    3.19
  -3  -1  -2   27.01    2.43
  -3   1  -2   24.12    3.28
  -3   1   2   29.87    3.43
  -3  -1   2   27.24    2.43
  -4  -1  -2   31.96    3.52
  -4   1  -2   27.12    2.85
   4  -1  -2   27.41    4.60
  -4  -1   2   26.39    3.15
  -4   1  -2   26.69    3.93
  -4  -1  -2   33.86    3.06
   4   1  -2   32.26    3.91
  -4   1   2   29.46    3.79
  -5  -1  -2   38.72    3.68
  -5   1  -2   32.69    4.57
  -5   1   2   39.07    4.67
   5  -1  -2   32.94    5.56
  -5   1  -2   42.02    3.48
   5   1  -2   39.69    4.89
  -5  -1  -2   37.48    4.15
  -5  -1   2   33.86    3.92
   6  -1  -2   33.37    6.15
  -6   1  -2   39.44    5.57
  -6  -1  -2   38.20    4.73
  -6   1   2   38.06    5.17
  -6   1  -2   34.11    4.12
   6   1  -2   34.11    5.15
  -6  -1  -2   39.90    4.60
  -6  -1   2   35.06    4.43
  -7  -1  -2   33.93    4.75
   7   1  -2   27.06    5.18
  -7   1  -2   44.33    6.47
  -7   1  -2   40.88    5.05
  -7  -1  -2   25.91    4.30
  -7  -1   2   35.66    4.98
   7  -1  -2   27.58    6.24
  -7   1   2   35.91    5.67
   8   1  -2   16.58    4.28
  -8   1  -2   18.08    4.42
  -8  -1   2   18.40    3.86
  -8  -1  -2   25.19    4.64
  -8   1   2   22.09    5.27
  -8  -1  -2   19.81    4.28
  -8   1  -2   16.28    4.07
   8  -1  -2   19.66    5.64
  -9   1   2   16.18    4.70
  -9  -1  -2   11.25    3.72
   9   1  -2    8.93    3.67
  -9   1  -2   15.07    4.36
  -9   1  -2    9.84    3.41
  -9  -1  -2   16.25    4.32
   9  -1  -2   13.69    5.14
  -9  -1   2   17.63    4.20
 -10   1   2   10.34    4.59
 -10  -1  -2    9.28    3.89
 -10   1  -2    3.39    3.38
 -10   1  -2    7.02    3.45
  10   1  -2   10.25    4.42
  10  -1  -2    0.67    3.73
 -10  -1   2    7.83    3.14
 -11  -1   2    4.03    3.03
 -11  -1  -2    4.21    3.60
  11  -1  -2    9.32    5.23
 -11   1  -2    5.24    3.69
 -11   1  -2    5.03    3.20
 -11   1   2    7.35    4.03
 -12  -1   2    3.01    3.99
 -12  -1  -2    1.52    3.46
 -12   1  -2    1.35    3.67
 -12   1   2    1.40    4.12
 -13   1   2    0.26    4.68
 -13  -1   2    5.88    5.10
 -13   1  -2   -1.69    4.18
 -13  -1  -2   -4.13    3.68
   0  -2  -2  562.87   11.90
   0   2  -2  580.96   11.52
  -1  -2  -2 1735.41   23.34
  -1  -2   2 1743.64   19.02
   1   2  -2 1740.58   22.98
  -1   2  -2 1662.67   19.69
   1  -2   2 1832.34   29.24
   1  -2  -2 1726.62   26.83
  -1  -2  -2 1664.10   25.82
  -1   2  -2 1681.50   24.82
  -2   2  -2  950.89   18.75
   2   2  -2  958.35   15.67
  -2   2   2  948.48   18.13
  -2  -2  -2  946.95   14.48
  -2   2  -2  933.67   12.73
   2  -2   2  945.83   16.74
  -2  -2   2  945.67   13.63
   2  -2  -2  939.63   20.30
  -2  -2  -2  939.01   17.92
  -3   2  -2  291.70   10.62
  -3  -2   2  293.10    7.81
  -3   2   2  292.63   10.23
  -3  -2  -2  287.09    7.43
  -3   2  -2  284.45    7.14
   3   2  -2  286.83    8.43
  -3  -2  -2  294.74    9.60
  -4   2  -2   49.84    3.50
  -4  -2  -2   48.65    4.15
  -4   2  -2   45.38    5.27
  -4   2   2   52.45    5.31
   4   2  -2   39.82    3.31
  -4  -2  -2   42.84    3.05
  -4  -2   2   42.04    3.36
  -5   2  -2  177.73    9.85
  -5  -2  -2  171.13    8.07
  -5  -2   2  180.59    7.63
  -5  -2  -2  176.88    7.28
  -5   2  -2  192.73    7.57
   5   2  -2  172.93    8.10
  -5   2   2  167.98   10.03
  -5   2   2  190.46    9.59
  -6  -2  -2   75.85    5.12
  -6   2  -2   81.32    5.54
  -6  -2  -2   70.68    5.63
  -6   2   2   76.36    6.77
  -6  -2   2   62.21    5.08
   6   2  -2   77.48    5.83
  -6   2  -2   72.96    6.71
  -7   2  -2    4.80    2.42
   7   2  -2    6.24    2.55
  -7  -2  -2    6.69    2.45
  -7   2  -2    7.42    2.67
  -7   2   2    5.44    3.01
  -7  -2  -2    6.81    2.60
  -7  -2   2    6.35    2.11
  -8   2  -2   17.64    4.35
  -8   2  -2   22.31    5.40
   8   2  -2   19.77    4.34
  -8  -2   2   15.41    3.56
  -8   2   2   21.09    4.96
   8  -2  -2    7.58    5.31
  -8  -2  -2   22.81    4.20
  -8  -2  -2   17.98    4.08
  -9   2   2   12.36    4.82
   9  -2  -2   16.64    5.94
  -9   2  -2   15.58    4.43
   9   2  -2   17.56    4.70
  -9  -2   2   14.15    3.76
  -9  -2  -2   20.00    4.64
  -9   2  -2   18.50    4.95
  10  -2  -2   24.49    7.01
 -10   2  -2   25.85    5.75
 -10   2  -2   22.43    5.14
 -10  -2  -2   19.52    4.89
 -10   2   2   25.35    6.39
 -10  -2   2   13.16    3.76
 -11   2  -2   -1.06    3.11
 -11   2  -2    0.93    3.75
 -11  -2  -2    1.92    3.09
  11  -2  -2   -0.34    4.08
 -11  -2   2   -0.14    2.33
 -11   2   2   -1.14    3.55
 -12   2  -2   -0.28    3.89
  12  -2  -2   11.83    5.35
 -12   2  -2    5.53    3.81
 -12  -2  -2    0.38    2.71
 -12   2   2    4.12    4.56
 -12  -2   2   -0.06    2.61
 -13  -2  -2    3.99    4.61
 -13   2   2    0.55    6.02
 -13  -2   2   -3.59    3.39
 -13   2  -2   -0.89    4.74
   0  -3   2  635.16    9.72
   0  -3  -2  600.13   13.53
   0   3  -2  623.89   13.01
   1  -3   2  303.13   11.65
  -1   3  -2  319.34    9.75
  -1  -3  -2  333.77    8.48
   1  -3  -2  324.63   10.75
  -1  -3   2  316.76    6.75
  -1  -3  -2  322.99   11.06
   1   3  -2  323.53    8.12
  -2   3  -2  695.06   11.82
  -2  -3  -2  688.01   11.62
  -2  -3   2  676.85   11.86
  -2  -3  -2  670.72   16.40
  -2   3  -2  690.79   16.78
  -3  -3   2   86.98    4.46
  -3  -3  -2   89.34    5.78
  -3  -3  -2   86.51    3.50
  -3   3   2   82.25    6.39
  -3   3  -2   84.12    4.34
  -3   3   2   87.28    6.12
  -3   3  -2   84.87    6.09
  -4   3   2   28.11    4.47
  -4   3  -2   24.90    4.39
  -4   3   2   28.80    4.92
  -4   3  -2   24.60    3.15
  -4  -3  -2   26.03    2.11
  -4  -3   2   28.08    3.21
   4   3  -2   24.05    2.81
  -4  -3  -2   23.63    3.81
  -5   3   2  189.85   11.17
  -5  -3   2  176.55    7.66
  -5  -3  -2  176.33    6.47
   5   3  -2  174.82    7.32
  -5   3  -2  155.79    9.81
  -5  -3  -2  161.16    8.54
  -5   3  -2  175.85    7.86
  -5   3   2  176.81   10.00
  -6   3   2    8.41    3.10
  -6   3   2    5.66    2.78
  -6  -3  -2    7.80    2.74
  -6  -3  -2    9.97    2.00
  -6   3  -2   12.41    3.81
  -6   3  -2    8.95    2.80
   6   3  -2    9.95    2.26
  -6  -3   2    6.94    2.26
  -7   3   2   26.49    5.88
  -7   3   2   24.58    5.41
  -7   3  -2   25.67    4.72
  -7   3  -2   18.15    5.06
  -7  -3  -2   28.62    4.95
   7   3  -2   32.21    4.48
  -7  -3   2   23.77    4.16
  -7  -3  -2   23.69    3.59
  -8  -3   2    4.16    4.02
  -8   3  -2    4.11    2.94
  -8   3   2    2.21    2.70
  -8  -3   2    1.48    1.48
  -8  -3  -2    3.89    2.81
   8   3  -2    4.69    2.38
  -8   3  -2   -0.60    2.32
  -9  -3   2   20.69    4.67
   9  -3  -2    7.57    5.14
  -9   3  -2   12.93    4.10
  -9  -3  -2   13.34    4.01
  -9   3  -2   18.12    5.21
  -9   3   2   13.65    4.69
 -10   3  -2    9.91    4.72
  10  -3  -2    7.42    5.16
 -10  -3  -2   11.52    4.30
 -10  -3   2    5.11    2.75
 -10   3   2    0.46    3.56
 -10   3  -2    6.52    3.90
 -11  -3  -2    5.55    3.03
 -11   3  -2    2.09    3.56
 -11   3   2   -1.27    3.98
  11  -3  -2   13.06    6.35
 -11  -3   2    2.79    2.45
 -11   3  -2   11.82    4.47
 -12   3  -2    4.27    4.74
 -12   3   2    0.89    4.52
  12  -3  -2    7.31    5.17
 -12  -3  -2   -3.51    2.79
 -12  -3   2   -1.33    2.64
 -12   3  -2   -0.64    4.30
   0   4  -2  392.58   10.75
   0  -4   2  401.85    9.06
   0  -4  -2  413.28   11.81
   1  -4   2  249.34   11.96
   1  -4  -2  264.67   10.58
  -1  -4  -2  253.08   10.79
  -1   4  -2  263.66    9.74
   1   4  -2  266.39    7.86
  -1  -4   2  274.52    7.28
  -1  -4  -2  264.75    8.03
  -2   4  -2   58.99    5.12
  -2  -4  -2   61.62    3.33
  -2  -4   2   58.84    3.60
  -2  -4  -2   54.58    5.62
  -2   4   2   63.37    5.64
   2   4  -2   54.63    3.20
   2  -4   2   56.32    5.34
  -3  -4  -2   84.28    6.21
  -3   4   2   95.98    7.34
  -3   4  -2   93.83    6.81
  -3  -4   2   92.82    4.92
  -3   4  -2   88.45    5.02
  -4   4   2   66.33    7.48
  -4   4  -2   46.99    4.16
  -4  -4   2   50.84    4.02
  -4  -4  -2   58.27    5.26
  -4   4   2   53.06    6.14
  -4   4  -2   56.85    6.55
  -5   4   2   55.54    7.30
  -5   4   2   60.59    7.12
  -5  -4  -2   73.59    6.02
  -5   4  -2   68.94    5.25
  -5   4  -2   55.30    7.00
  -5  -4   2   61.20    4.71
  -6   4   2   25.46    5.83
   6   4  -2   28.98    3.36
  -6   4   2   34.92    6.17
  -6   4  -2   34.01    6.11
  -6   4  -2   37.62    5.12
  -6  -4  -2   30.85    4.83
  -6  -4   2   28.04    4.22
  -6  -4  -2   30.08    2.61
  -7   4   2   36.71    6.93
  -7   4   2   28.07    6.24
  -7  -4  -2   40.61    5.67
  -7  -4   2   36.30    4.98
  -7   4  -2   35.30    7.00
  -7   4  -2   40.27    5.81
  -8  -4   2   25.24    4.70
  -8   4   2   28.40    6.52
  -8  -4  -2   36.74    6.05
  -8   4  -2   34.06    6.88
  -8   4   2   32.01    7.35
  -8   4  -2   27.68    5.94
  -9   4  -2    9.70    4.07
  -9   4  -2    9.08    4.17
  -9  -4   2    8.45    2.99
  -9   4   2    9.83    5.34
  -9  -4  -2   11.26    3.84
 -10  -4   2   10.71    3.42
 -10   4  -2    6.11    4.30
 -10   4  -2    2.41    3.62
 -10   4   2    9.98    5.79
  10  -4  -2   -4.15    5.22
 -10  -4  -2    8.78    3.54
 -11   4  -2   -8.23    3.31
 -11  -4  -2   -2.09    2.44
 -11  -4   2    2.73    2.71
  11  -4  -2    7.44    5.02
 -11   4   2    2.27    4.25
 -11   4  -2   -7.39    2.94
  12  -4  -2    1.63    5.87
 -12  -4  -2   -0.27    3.33
 -12   4   2   -0.72    4.99
 -12   4  -2    3.44    5.07
 -12  -4   2   -3.15    2.47
 -12   4  -2   -1.53    4.41
   0  -5  -2   -0.88    0.91
   0  -5   2   -0.14    0.84
   0   5  -2    1.88    1.63
   0  -5   2   -2.16    2.66
  -1  -5  -2  664.14   14.76
   1   5  -2  662.93   14.29
  -1  -5   2  640.70   13.61
   1  -5  -2  647.30   18.59
  -1   5  -2  649.42   16.99
   1  -5   2  623.29   22.04
  -1  -5  -2  629.58   19.00
  -2  -5   2  176.66    7.03
  -2  -5  -2  169.68    9.47
   2  -5   2  190.03   10.83
  -2   5  -2  160.01    8.91
   2   5  -2  175.16    6.06
  -2  -5  -2  171.39    6.02
  -2   5   2  170.68    9.66
  -3   5  -2    1.35    1.79
   3   5  -2    1.31    0.97
  -3  -5   2    2.33    3.40
  -3  -5   2    2.02    1.32
  -3  -5  -2    0.57    1.47
   3  -5   2    0.98    2.22
  -3   5   2    1.60    2.11
  -4   5  -2   52.91    7.02
  -4   5  -2   52.32    5.03
  -4  -5  -2   64.27    6.70
  -4   5   2   48.19    7.14
  -4  -5   2   57.73    4.47
  -5  -5   2   -0.26    3.62
  -5   5  -2    3.61    2.21
  -5   5  -2    9.15    2.86
  -5  -5   2   10.02    2.66
  -5  -5  -2    8.54    2.90
  -5   5   2    3.15    2.73
  -6  -5   2   -1.45    3.59
  -6   5   2    2.16    2.54
  -6   5  -2    0.53    2.14
  -6  -5   2    1.16    1.75
  -6   5   2    4.85    2.81
  -6   5  -2    1.01    1.85
  -6  -5  -2   -1.02    1.47
  -7   5  -2   -0.66    2.32
  -7   5   2    0.56    2.83
  -7  -5   2    6.44    1.97
  -7  -5  -2    4.13    1.84
  -7   5   2    9.15    4.04
  -7   5  -2    6.50    3.10
  -7  -5   2   -4.56    3.46
  -8   5  -2   13.50    4.33
  -8  -5  -2   18.57    4.08
  -8  -5   2    1.08    4.75
  -8   5  -2   21.94    5.37
  -8  -5   2   18.94    3.63
  -8   5   2   24.46    6.95
  -8   5   2   16.61    5.28
  -9   5   2   36.14    7.89
  -9   5  -2   42.29    7.54
  -9  -5   2   31.96    5.66
  -9   5  -2   52.04    9.88
  -9  -5  -2   34.38    5.93
 -10   5   2    6.91    4.98
 -10   5  -2   11.62    5.12
 -10   5  -2    6.97    4.41
  10  -5  -2    3.09    5.26
 -10  -5   2   15.10    3.80
 -10  -5  -2   10.77    3.24
 -11   5   2   -2.20    4.39
 -11   5  -2   -2.07    3.38
 -11  -5   2    1.68    2.71
 -11   5  -2   -7.00    3.51
  11  -5  -2    2.96    5.10
 -11  -5  -2   -4.19    2.50
  12  -5  -2    7.37    5.70
 -12   5   2   -7.88    4.81
 -12   5  -2   -2.54    4.99
 -12   5  -2   -6.14    4.02
 -12  -5  -2   -1.03    3.36
 -12  -5   2    2.46    2.84
   0  -6   2  145.33    6.82
   0   6  -2  143.85    7.58
   0  -6  -2  123.08    7.40
  -1  -6  -2  431.81   16.66
   1  -6  -2  424.53   16.17
  -1   6  -2  445.51   14.66
  -1  -6   2  439.06   12.20
   1  -6   2  441.81   20.02
   1   6  -2  452.84   12.41
  -1  -6  -2  427.66   12.54
  -2   6  -2  177.87    9.90
  -2  -6  -2  168.41   10.22
  -2   6   2  196.37   11.01
  -2  -6  -2  175.10    6.64
   2   6  -2  171.64    6.73
   2  -6   2  183.08   11.92
  -2  -6   2  180.71    7.82
  -3   6  -2    1.28    1.87
  -3  -6   2   -1.75    3.67
   3   6  -2    5.84    1.50
  -3  -6   2    7.34    1.94
   3  -6   2    6.21    3.40
  -3   6   2    2.52    2.30
  -3  -6  -2    2.74    2.07
  -4   6   2   50.45    7.70
  -4  -6  -2   62.76    7.15
  -4  -6   2   66.50    5.15
  -4   6  -2   62.39    7.91
  -5  -6  -2    6.12    2.75
  -5   6  -2    7.39    3.25
  -5  -6   2   -1.29    3.74
  -5  -6   2    2.80    1.82
  -5   6   2    8.24    3.43
  -6  -6  -2    5.97    2.63
  -6   6  -2    0.17    2.28
  -6  -6   2    2.04    1.79
  -6  -6   2   -1.28    3.91
  -6   6  -2    5.61    3.35
  -6   6   2    3.96    2.63
  -7   6  -2    3.83    2.99
  -7  -6   2    1.36    5.49
  -7   6   2   -0.59    2.66
  -7  -6   2    1.22    1.70
  -7   6  -2    0.95    2.93
  -7  -6  -2    1.26    1.72
  -8  -6   2    2.74    6.02
  -8   6   2    6.82    4.63
  -8  -6  -2    1.31    2.06
  -8  -6   2    5.14    2.25
  -8   6  -2    4.96    4.45
  -8   6   2    1.72    3.52
  -8   6  -2    4.00    3.58
  -9   6  -2   42.82    7.87
  -9   6  -2   34.84    8.27
  -9  -6  -2   48.63    7.39
  -9   6   2   36.04    8.41
  -9  -6   2   43.55    6.64
  10  -6  -2    4.49    5.17
 -10  -6   2    7.49    3.07
 -10   6  -2    2.35    4.09
 -10  -6  -2    0.66    2.24
 -10   6  -2    5.74    4.26
 -10   6   2    6.07    5.16
 -11   6  -2    2.95    4.78
 -11  -6   2   -5.17    2.26
  11  -6  -2   -1.77    5.90
 -11  -6  -2   -2.70    2.05
 -11   6   2   -9.43    4.20
 -11   6  -2    5.25    5.12
  12  -6  -2   14.98    7.45
 -12   6   2   -9.08    5.02
 -12   6  -2    1.00    4.57
 -12  -6   2    0.55    3.20
 -12  -6  -2    7.98    3.79
 -12   6  -2   -7.00    5.06
   0   7  -2    1.79    1.69
   0  -7  -2    2.98    2.65
   0  -7   2    4.50    1.92
   0  -7   2    0.96    4.02
   0  -7  -2    4.14    2.45
  -1  -7   2   88.93    5.83
  -1   7  -2   82.75    6.77
   1  -7   2   87.07    5.97
  -1  -7  -2   76.09    5.66
   1   7  -2   76.11    5.61
  -1  -7  -2   84.89    8.78
   1  -7  -2   64.56    7.67
  -2   7   2   39.38    6.32
   2  -7   2   37.69    7.90
   2   7  -2   42.26    3.59
  -2  -7  -2   41.86    6.59
  -2   7  -2   37.39    6.02
  -2  -7   2   39.71    4.48
  -2  -7  -2   38.04    3.27
  -3   7   2   20.88    5.19
  -3  -7  -2   18.23    4.65
   3  -7   2   25.42    6.23
  -3   7  -2   18.24    5.05
   3   7  -2   20.10    2.46
  -3  -7   2   17.10    3.38
   4  -7   2   30.05    6.04
  -4  -7   2   17.49    3.65
  -4  -7  -2   16.03    4.20
  -4   7  -2    9.25    3.50
  -4   7   2   20.62    5.37
  -4  -7   2    1.48    4.65
  -5  -7   2   17.68    3.67
  -5  -7   2    1.92    5.26
  -5   7  -2   10.91    3.88
  -5   7   2   12.23    4.21
  -5  -7  -2   13.41    3.61
  -6   7   2   12.03    4.14
  -6  -7   2   12.92    3.17
  -6   7  -2    8.23    3.54
  -6  -7  -2   13.37    3.95
  -6  -7   2    4.62    5.57
  -7  -7   2    1.88    5.37
  -7  -7  -2    5.09    2.64
  -7   7  -2    0.31    2.47
  -7   7   2    3.94    3.60
  -7  -7   2    7.54    2.75
  -8  -7  -2    4.68    3.04
  -8   7   2    9.25    5.05
  -8  -7   2   -0.91    5.61
  -8   7  -2    9.71    4.43
  -8   7  -2    9.78    4.32
  -8  -7   2    2.69    2.12
  -9   7  -2   -1.31    3.93
  -9  -7   2    8.33    3.59
  -9  -7   2   -3.66    5.06
  -9  -7  -2   10.10    3.50
  -9   7  -2   20.54    6.34
  10  -7  -2    2.68    6.78
 -10  -7   2    6.72    2.97
 -10  -7  -2    6.02    3.44
 -10   7  -2    4.37    5.11
 -10   7  -2    1.47    4.29
 -11   7  -2   11.28    6.31
 -11  -7  -2   -1.44    2.45
  11  -7  -2    3.58    6.43
 -11   7  -2   -1.93    4.23
 -11  -7   2    4.46    2.88
   0   8  -2   26.61    4.66
   0  -8  -2   18.27    5.05
   0  -8   2   18.77    3.54
   0  -8  -2   24.86    4.85
   0  -8   2   11.77    6.41
  -1   8  -2   16.31    4.08
  -1  -8  -2   13.02    3.71
  -1  -8  -2   17.60    3.74
   1  -8   2    9.14    5.19
   1  -8  -2   25.98    5.76
  -1  -8   2   16.70    3.29
   1  -8   2   17.19    3.72
  -1  -8   2    2.02    5.02
   1   8  -2   21.89    3.91
  -2   8   2   13.46    4.54
  -2  -8   2   11.18    3.11
  -2  -8  -2    6.85    2.02
  -2   8  -2   10.69    4.08
  -2  -8   2   -1.69    3.67
  -2  -8  -2   15.96    4.20
   2   8  -2   10.75    2.79
   2  -8   2   12.10    5.98
  -3  -8  -2   71.35    8.86
  -3   8  -2   70.57    8.40
  -3  -8   2   85.49    6.48
   3  -8   2   88.25    9.47
  -3   8   2   81.99    9.64
  -4  -8   2    5.82    5.50
   4  -8   2   18.41    6.04
  -4   8   2   12.40    4.39
  -4  -8   2   11.86    3.22
  -4   8  -2    8.63    3.69
  -4  -8  -2   12.78    4.63
  -5   8  -2   93.56   10.88
  -5  -8  -2   91.41    9.46
  -5  -8   2   81.81    6.51
  -5   8   2   96.19   11.58
  -6   8  -2   36.64    7.25
  -6  -8   2   50.00    6.13
  -6   8   2   30.16    6.88
  -6  -8  -2   47.12    6.95
  -7  -8   2   -4.18    5.28
  -7  -8   2   11.25    2.99
  -7   8   2    4.57    3.69
  -7   8  -2    6.89    4.18
  -7  -8  -2    9.84    3.65
  -8  -8   2    6.04    6.72
  -8  -8  -2    1.34    2.36
  -8   8   2    3.01    4.03
  -8   8  -2   -2.09    3.23
  -8  -8   2    1.87    2.28
  -9  -8   2   -1.53    2.02
  -9   8  -2    7.49    5.20
  -9  -8  -2   -0.45    2.37
  -9  -8   2   -2.30    6.45
 -10  -8  -2    7.33    3.58
  10  -8  -2  -14.40    5.83
 -10   8  -2    5.60    4.32
 -10  -8   2    4.05    2.65
  11  -8  -2   -2.29    7.50
 -11   8  -2    9.58    5.22
 -11  -8   2    3.18    3.15
 -11  -8  -2    2.07    2.82
   0  -9   2   10.71    6.23
   0   9  -2   14.64    3.80
   0  -9  -2   14.37    3.96
   0  -9  -2   15.57    5.59
   0  -9   2   11.41    2.74
   1  -9   2  140.76    8.70
  -1  -9  -2  115.27    8.06
  -1  -9  -2  123.15   10.80
   1  -9  -2  134.69   10.93
  -1  -9   2  122.04    7.86
  -1   9  -2  133.26    9.55
   1   9  -2  132.60    8.06
   2  -9   2   19.72    7.09
  -2  -9   2   29.74    4.63
   2   9  -2   28.82    4.08
  -2  -9  -2   18.83    5.39
  -2  -9   2    6.11    5.31
  -2   9  -2   28.53    6.06
  -3   9  -2   42.62    7.41
  -3  -9   2   35.84    5.35
  -3  -9  -2   35.30    6.95
  -3   9   2   34.71    7.29
   3  -9   2   35.48    8.18
   4  -9   2    8.50    5.86
  -4   9   2    2.50    3.10
  -4  -9   2    5.00    6.70
  -4  -9   2    3.50    2.11
  -4   9  -2    5.12    3.80
  -4  -9  -2    8.06    3.81
  -5  -9   2   19.56    4.29
  -5   9  -2   18.15    5.25
  -5   9   2   12.94    5.37
  -5  -9  -2   22.17    5.36
  -6  -9   2    1.02    6.30
  -6   9   2    5.44    4.13
  -6  -9   2    6.95    2.74
  -6   9  -2    5.16    3.70
  -6  -9  -2    0.87    2.57
  -7   9  -2    1.87    3.75
  -7  -9  -2    6.60    3.11
  -7  -9   2   -7.49    6.87
  -7  -9   2    0.05    2.16
  -7   9   2    0.26    3.24
  -8  -9   2    2.69    2.23
  -8  -9  -2   -1.10    2.19
  -8   9  -2    7.62    4.13
  -8  -9   2   -1.19    6.52
  -9   9  -2    3.47    3.75
  -9  -9  -2   -2.22    2.62
  -9  -9   2   -6.06    6.31
  -9  -9   2    2.31    2.83
 -10  -9  -2    1.76    2.92
 -10  -9   2   10.94    3.76
 -10   9  -2    8.13    5.06
  10  -9  -2    4.10    6.54
 -10  -9   2   -5.98    7.93
   0 -10  -2    4.34    4.40
   0  10  -2    2.76    3.01
   0 -10   2   15.68    3.43
   0 -10   2   -6.52    4.30
   0 -10  -2    8.59    4.20
  -1  10  -2   22.68    5.29
   1  10  -2   30.14    5.19
  -1 -10   2    9.08    7.38
   1 -10  -2   31.23    7.66
  -1 -10  -2   34.68    7.66
   1 -10  -2   28.62    7.53
   1 -10   2   35.26    5.44
  -1 -10   2   26.20    4.60
  -2 -10  -2    8.35    4.37
  -2  10  -2    4.48    3.18
   2 -10   2    7.00    5.49
   2 -10  -2   23.45    6.53
   2 -10   2    8.88    3.17
  -2 -10   2   12.49    3.31
  -2 -10   2   -5.17    4.46
   3 -10   2    7.77    5.56
  -3 -10   2   -3.33    4.55
  -3 -10   2    8.58    3.49
  -3  10  -2   12.13    4.44
  -3 -10  -2    7.40    4.20
  -4 -10   2   -0.62    7.35
   4 -10   2    5.47    5.32
  -4  10  -2    3.11    2.88
  -4  10   2    5.63    3.59
  -4 -10  -2    0.03    2.66
  -4 -10   2    0.26    2.04
  -5  10   2   25.42    7.38
  -5 -10   2   43.78    6.11
  -5  10  -2   40.78    8.62
  -5 -10  -2   46.13    7.99
  -6 -10   2    1.73    2.12
  -6  10   2   -1.89    3.49
  -6  10  -2   -2.60    3.06
  -6 -10  -2   -5.32    2.24
  -6 -10   2   -3.95    5.69
  -7 -10  -2    9.93    3.54
  -7 -10   2   -7.60    7.24
  -7  10  -2    0.58    3.54
  -7 -10   2    3.40    2.64
  -8 -10   2    0.81    2.25
  -8  10  -2   -3.18    3.27
  -8 -10   2   -4.17    8.13
  -8 -10  -2   -1.79    2.76
   9 -10  -2   26.43    9.36
  -9 -10  -2    2.62    3.34
  -9  10  -2   11.12    5.38
  -9 -10   2    0.90    9.90
  -9 -10   2    3.61    2.90
 -10 -10   2   -0.11    3.09
  10 -10  -2    4.24    7.35
 -10 -10  -2    4.20    3.44
 -10  10  -2   10.08    5.33
 -10 -10   2    3.38    8.34
   0 -11  -2    3.09    4.07
   0  11  -2    0.68    3.17
   0 -11   2    2.85    4.98
  -1 -11   2   -1.36    5.19
   1 -11  -2   -0.92    4.13
   1 -11   2    0.81    4.73
  -1 -11   2    7.75    2.62
   1 -11  -2    1.04    4.44
  -1  11  -2   -0.28    2.78
  -1 -11  -2    4.25    4.23
   2 -11  -2   15.55    6.51
  -2  11  -2    9.03    4.20
  -2 -11   2    2.19    5.86
  -2 -11  -2    6.70    5.52
   2 -11   2    2.76    5.43
  -2 -11   2    0.94    2.85
   3 -11   2   27.32    7.68
  -3  11  -2   23.82    5.96
  -3 -11   2    5.67    6.68
  -3 -11   2   31.00    5.18
  -3 -11  -2   40.78    8.05
   3 -11  -2   57.94   11.61
  -4 -11  -2    8.62    4.10
  -4 -11   2    4.85    2.64
  -4 -11   2    4.49    8.54
  -4  11  -2    3.65    3.67
  -5  11  -2   -2.89    3.15
  -5 -11   2    1.88    6.99
  -5 -11   2   -1.99    2.30
  -5 -11  -2    0.40    3.11
  -6  11  -2    6.43    4.11
  -6 -11   2   -0.83    7.47
  -6 -11   2    9.18    3.38
  -6 -11  -2   12.09    4.50
  -7 -11  -2    6.41    3.88
  -7 -11   2    1.32    8.87
  -7  11  -2    2.80    4.51
  -7 -11   2   -0.42    2.75
  -8 -11   2    3.18    3.03
  -8 -11  -2    3.89    3.52
  -8  11  -2    4.55    4.14
   8 -11  -2   15.73    7.62
  -8 -11   2   -5.98    8.77
  -9 -11  -2    1.31    3.17
  -9  11  -2    6.49    5.17
  -9 -11   2   -1.31    9.82
  -9 -11   2   -1.54    2.64
   9 -11  -2   11.47    6.49
   0 -12  -2   -0.21    3.99
   0 -12   2   -0.65    5.08
  -1 -12  -2   -1.21    3.98
   1 -12   2    2.72    6.22
   1 -12  -2    3.04    4.62
  -1 -12   2    3.73    5.90
  -1  12  -2   -1.35    3.31
  -2 -12   2    4.19    5.60
  -2  12  -2   11.26    4.14
   2 -12  -2   26.44    8.21
   2 -12   2    8.44    5.51
  -2 -12  -2    9.97    5.56
   2 -12  -2    3.89    6.31
   3 -12  -2   -1.16    5.49
  -3  12  -2    3.15    4.45
  -3 -12  -2   -5.12    3.59
   3 -12   2    1.09    5.68
  -3 -12   2   -1.16    5.73
  -4  12  -2   -7.34    3.12
  -4 -12  -2   -1.10    3.70
   4 -12  -2   -6.79    6.42
  -4 -12   2    4.52    8.02
  -5 -12   2    2.36    8.45
  -5  12  -2    4.64    4.30
   5 -12  -2   21.76    8.20
  -5 -12  -2    3.16    3.86
  -6 -12   2    0.50    2.61
  -6 -12   2   -2.88    8.24
  -6 -12  -2   -4.14    3.08
  -6  12  -2   -0.38    3.51
   6 -12  -2   29.62   11.22
  -7 -12   2   -4.45    8.12
  -7  12  -2    6.59    4.74
  -7 -12  -2   18.35    5.25
  -7 -12   2    2.82    2.94
   7 -12  -2    9.17    9.65
  -8 -12   2   -3.67    9.57
  -8  12  -2    7.99    5.45
  -8 -12   2   -0.11    3.17
   8 -12  -2    0.06    8.75
  -8 -12  -2   -1.42    3.46
   0 -13   2   -3.14    5.98
   0 -13  -2   -3.73    4.58
  -1 -13  -2    4.01    4.83
   1 -13   2    5.28    6.59
   1 -13  -2    3.88    5.59
  -1 -13   2   -6.94    5.18
  -2  13  -2    9.93    4.33
  -2 -13  -2   -1.87    4.41
   2 -13  -2   12.04    6.98
  -2 -13   2   -3.17    6.20
   2 -13   2    5.24    6.49
   3 -13   2    7.30    6.83
  -3  13  -2   18.25    5.90
   3 -13  -2    2.09    8.47
  -3 -13  -2   18.79    6.29
  -3 -13   2    1.05    6.48
   4 -13  -2   -8.82    7.67
  -4 -13   2   -0.92    6.43
  -4  13  -2    1.20    3.88
  -5 -13  -2   -4.37    3.66
  -5  13  -2    4.25    4.30
   5 -13  -2    6.18    8.90
  -5 -13   2    5.15    9.06
  -6 -13  -2    8.95    4.17
  -6  13  -2   15.35    6.29
  -6 -13   2    8.91   10.42
   6 -13  -2    4.24   10.76
   7 -13  -2    5.73    9.98
  -7  13  -2    3.21    5.71
  -7 -13  -2   14.88    4.17
  -7 -13   2   -7.18   11.12
   0 -14  -2    5.56    5.88
   0 -14   2   -6.91    6.37
   1 -14  -2   12.85    6.96
  -1 -14   2    9.17    7.15
  -1 -14  -2   -2.26    4.90
   1 -14   2    5.27    6.63
   2 -14  -2    6.77    7.21
  -2 -14   2    2.90    7.46
   2 -14   2    3.17    6.46
  -2 -14  -2   11.70    5.41
  -3 -14   2   10.54    8.10
  -3 -14  -2    0.80    4.13
  -4 -14   2   -2.62    7.04
  -4 -14  -2    4.81    4.36
  -4  14  -2    2.53    4.46
   4 -14  -2   -3.26   10.45
  -5 -14  -2    7.13    4.37
  -5  14  -2    2.03    4.84
   5 -14  -2   -8.37   10.70
  -5 -14   2    0.04   10.39
   0 -15   2    1.17    7.75
   1 -15   2    3.14    7.98
  -1 -15   2    8.29    8.59
   2 -15   2   -6.17    7.14
  -2 -15   2   -2.36    7.80
  -3 -15  -2   -6.45    4.45
  -3 -15   2   -2.24    8.22
   0   0  -3    1.20    0.75
   1   0  -3  181.10    7.25
  -1   0  -3  181.37    5.82
  -1   0   3  179.59    6.07
  -1   0  -3  180.88    6.65
  -2   0   3   41.31    3.09
  -2   0   3   40.77    2.99
  -2   0  -3   39.20    2.71
  -2   0  -3   40.47    3.28
   2   0  -3   42.80    3.70
  -3   0   3    4.22    1.51
  -3   0   3    4.16    1.52
   3   0  -3    2.35    1.42
  -3   0  -3    2.20    1.00
  -3   0  -3    2.57    1.05
   4   0  -3   29.08    4.47
  -4   0   3   31.21    3.83
  -4   0  -3   31.33    4.01
  -4   0  -3   34.09    3.43
  -5   0   3   15.86    3.29
  -5   0  -3   16.43    2.83
  -5   0  -3   15.20    3.30
   5   0  -3   24.66    4.49
  -6   0  -3    4.51    1.86
   6   0  -3   -2.11    1.80
  -6   0  -3    3.45    1.90
  -6   0   3    0.49    1.42
  -7   0  -3    7.79    2.93
   7   0  -3   15.58    4.35
  -7   0   3   13.65    3.51
  -7   0  -3    9.13    2.90
   8   0  -3  239.86   14.19
  -8   0  -3  267.65   13.60
  -8   0   3  237.36   12.69
  -8   0  -3  257.34   11.44
   9   0  -3    3.94    3.79
  -9   0  -3   -0.33    2.49
  -9   0   3    7.40    2.90
  -9   0  -3    1.05    2.37
 -10   0  -3   15.66    4.60
 -10   0  -3    7.94    3.76
  10   0  -3    7.88    4.69
 -10   0   3    7.20    3.18
 -11   0   3    8.01    3.71
 -11   0  -3    3.88    2.78
  11   0  -3    2.18    4.03
 -12   0  -3    0.69    3.42
 -12   0   3   -0.66    3.02
 -13   0   3    9.60    5.97
 -13   0  -3   13.53    5.42
   0  -1   3  183.70    6.71
   0   1  -3  179.04    6.76
   0  -1  -3  185.59    7.17
   1  -1   3  432.13   10.35
  -1   1  -3  438.57    7.32
   1   1  -3  442.43   11.16
  -1  -1   3  445.59   11.83
   1  -1  -3  417.43   11.84
  -1  -1   3  431.32    8.31
  -1  -1  -3  428.10   11.07
  -1   1  -3  427.07   10.90
  -1  -1  -3  420.19   10.43
  -2   1  -3   91.27    3.37
   2   1  -3   88.81    5.18
  -2  -1  -3   90.19    4.83
  -2   1   3   87.20    5.00
   2  -1  -3   88.92    5.73
  -2  -1  -3   86.72    4.60
  -2  -1   3  101.87    4.33
  -2  -1   3   95.67    5.53
  -2   1  -3   95.70    5.32
  -3  -1  -3   81.44    4.65
  -3  -1  -3   64.16    4.35
   3  -1  -3   72.34    5.74
  -3   1  -3   73.68    3.60
   3   1  -3   73.88    5.05
  -3  -1   3   70.20    5.22
  -3   1  -3   73.97    5.05
  -3   1   3   75.69    5.13
  -3  -1   3   74.33    4.19
  -4   1  -3   18.66    2.46
   4   1  -3   18.94    3.56
  -4   1  -3   19.69    3.63
  -4   1   3   14.42    3.20
   4  -1  -3   13.12    3.59
  -4  -1  -3   17.64    2.92
  -4  -1  -3   15.12    2.92
  -4  -1   3   12.95    2.52
  -5   1  -3   29.13    3.33
  -5   1  -3   25.71    4.41
  -5   1   3   27.54    4.38
  -5  -1  -3   26.19    3.66
   5  -1  -3   30.60    5.62
   5   1  -3   31.99    4.69
  -5  -1  -3   26.59    3.72
  -5  -1   3   29.01    3.88
   6   1  -3   39.97    5.48
  -6  -1  -3   25.78    4.07
  -6  -1  -3   35.52    4.62
  -6   1   3   33.74    5.24
  -6   1  -3   27.43    4.93
  -6   1  -3   32.01    3.95
   6  -1  -3   37.33    6.49
  -6  -1   3   36.16    4.78
  -7   1  -3   77.14    5.92
  -7  -1  -3   85.60    6.36
   7  -1  -3   93.95    9.97
  -7  -1   3   76.53    6.35
  -7   1  -3   96.31    8.06
  -7   1   3   78.82    6.94
  -7  -1  -3   89.38    6.82
   7   1  -3   73.06    6.97
  -8   1  -3   20.05    5.31
  -8  -1  -3   15.54    3.72
  -8  -1   3   30.85    5.34
   8   1  -3   24.07    5.37
   8  -1  -3   17.11    4.97
  -8   1  -3   29.68    4.99
  -8   1   3   18.26    4.50
  -8  -1  -3   22.18    4.86
  -9   1  -3   48.81    6.28
  -9   1  -3   37.39    6.60
  -9  -1   3   41.93    6.47
   9  -1  -3   55.60    9.26
  -9   1   3   24.22    5.59
  -9  -1  -3   43.98    6.32
   9   1  -3   47.85    7.52
  -9  -1  -3   47.14    6.53
 -10   1   3    6.53    3.74
  10   1  -3    1.25    3.61
 -10  -1   3    4.48    2.74
 -10   1  -3    4.21    3.03
  10  -1  -3   -4.13    3.40
 -10  -1  -3    2.53    2.82
 -10   1  -3    0.47    2.95
 -11  -1  -3    2.34    2.75
 -11  -1   3    7.81    3.11
 -11   1  -3   -1.71    2.98
  11  -1  -3    9.91    4.86
 -11   1   3    3.13    3.91
 -11   1  -3   -1.02    3.23
 -12  -1   3   -0.27    2.85
 -12   1  -3   -8.56    3.06
 -12  -1  -3   -4.19    2.83
 -12   1   3    4.78    4.80
 -13  -1   3   -1.59    4.08
 -13   1  -3   14.93    5.80
 -13   1   3    9.48    6.18
 -13  -1  -3    1.22    4.73
   0  -2   3 1673.17   29.56
   0  -2  -3 1649.41   26.13
   0   2  -3 1614.22   24.63
  -1  -2   3  950.40   12.14
  -1  -2  -3  850.64   17.03
  -1   2  -3  957.84   18.32
  -1  -2  -3  967.41   19.62
   1  -2   3  937.32   18.97
   1  -2  -3  937.47   19.70
   1   2  -3  959.00   17.09
  -2   2  -3    9.38    1.12
   2  -2   3    9.90    2.13
   2   2  -3    9.59    2.15
  -2  -2  -3    5.53    1.98
   2  -2  -3    7.33    2.30
  -2  -2   3    7.11    1.32
  -2  -2  -3    7.58    1.79
  -2   2  -3    6.59    1.94
   3   2  -3  115.27    6.02
   3  -2  -3  123.58    7.95
  -3   2  -3  127.46    7.15
  -3  -2   3  114.51    4.98
  -3  -2  -3  124.67    6.61
  -3   2   3  122.58    7.14
  -3   2  -3  115.92    4.23
  -3  -2  -3  118.18    5.31
  -4  -2   3  367.64   10.41
  -4   2  -3  360.46   13.42
   4  -2  -3  357.89   14.84
   4   2  -3  366.86   11.84
  -4  -2  -3  351.51   11.66
  -4  -2  -3  358.42   10.37
  -4   2   3  368.18   13.23
  -4   2  -3  358.58    9.00
   5   2  -3  116.11    7.00
   5  -2  -3  113.41    8.99
  -5   2  -3  129.04    8.43
  -5   2   3  117.25    7.96
  -5  -2   3  108.81    6.13
  -5  -2  -3  115.14    6.22
  -5   2  -3  114.96    5.71
  -5  -2  -3  108.85    6.77
  -6   2  -3   45.62    6.33
  -6  -2  -3   53.15    4.69
   6   2  -3   58.59    5.35
  -6   2   3   58.36    7.04
  -6  -2  -3   54.72    5.68
  -6  -2   3   60.29    5.07
  -6   2  -3   61.44    4.78
   6  -2  -3   61.49    8.34
   7  -2  -3   30.03    6.88
  -7  -2   3   31.11    4.79
  -7  -2  -3   31.01    5.05
  -7   2  -3   26.46    4.43
  -7  -2  -3   33.70    4.57
  -7   2   3   29.28    5.87
   7   2  -3   31.71    5.10
  -7   2  -3   26.99    5.32
  -8  -2  -3   34.67    4.87
  -8   2   3   35.16    6.81
  -8  -2   3   31.33    5.19
  -8  -2  -3   32.14    5.44
  -8   2  -3   39.07    5.49
   8  -2  -3   32.76    7.50
  -8   2  -3   29.26    6.40
   8   2  -3   42.84    6.15
   9   2  -3   54.10    7.32
  -9   2   3   37.71    7.73
  -9   2  -3   63.21    8.98
  -9  -2   3   50.33    6.84
  -9   2  -3   46.18    6.48
   9  -2  -3   49.79    9.62
  -9  -2  -3   44.77    6.27
 -10   2   3   11.16    5.02
  10  -2  -3   25.10    6.81
 -10  -2  -3   10.01    3.77
 -10   2  -3    9.56    4.06
 -10   2  -3   12.81    4.54
 -10  -2   3   21.15    5.16
 -11  -2  -3    8.72    3.53
 -11   2  -3    2.60    3.29
 -11  -2   3    2.47    2.75
 -11   2   3    5.88    4.43
  11  -2  -3    3.55    5.46
 -11   2  -3    5.03    3.95
 -12   2  -3    1.05    4.41
 -12  -2   3   11.14    4.25
  12  -2  -3   16.68    5.97
 -12  -2  -3    4.19    3.74
 -12   2   3   11.00    5.62
   0  -3  -3   18.81    2.86
   0   3  -3   16.44    2.64
  -1  -3  -3   10.53    2.15
  -1  -3  -3   12.27    2.95
  -1  -3   3    9.98    1.10
  -1   3  -3   10.83    2.48
   1  -3  -3    9.06    2.51
   1   3  -3    8.18    1.86
   1  -3   3    8.66    2.37
  -2   3  -3    3.71    1.76
  -2  -3   3    3.60    1.01
  -2  -3  -3    5.63    1.47
  -2  -3  -3    3.22    2.07
  -2   3  -3    2.80    0.91
   2  -3   3    6.74    2.23
  -2  -3   3    0.45    2.05
   2   3  -3    5.28    1.58
   2  -3  -3    4.04    2.01
   3   3  -3  363.28   10.21
  -3  -3   3  372.07    9.23
  -3   3  -3  379.02    8.62
  -3  -3  -3  377.47   12.94
   3  -3  -3  382.49   14.94
   3  -3   3  376.42   10.58
  -3   3  -3  364.53   13.40
  -3  -3  -3  387.26    9.59
   4   3  -3   46.82    3.92
  -4  -3   3   51.64    3.78
  -4   3  -3   51.07    3.63
  -4   3  -3   45.21    5.75
  -4  -3  -3   47.33    3.35
   4  -3  -3   52.69    7.00
  -4   3   3   62.19    6.53
  -4  -3  -3   49.86    5.43
  -5  -3   3    3.24    3.14
   5  -3  -3   10.67    4.09
  -5   3   3    9.44    3.54
   5   3  -3   11.84    2.85
  -5  -3  -3    9.34    1.96
  -5   3  -3    9.94    2.26
  -5  -3   3    8.23    2.15
  -5  -3  -3   11.84    3.05
  -5   3  -3   12.19    3.52
  -6   3  -3   25.08    3.78
   6   3  -3   23.35    4.08
   6  -3  -3   12.27    4.73
  -6   3   3   13.76    4.28
  -6   3  -3   16.46    4.37
  -6  -3   3   21.74    3.72
  -6  -3  -3   21.87    4.22
  -6  -3  -3   18.91    2.83
  -7   3   3   33.55    6.55
  -7  -3  -3   37.53    4.22
  -7  -3  -3   36.62    5.57
  -7  -3   3   41.95    5.36
  -7   3  -3   35.36    6.89
   7   3  -3   45.63    5.48
   7  -3  -3   47.52    8.76
  -7   3  -3   42.89    5.30
  -8  -3  -3   39.56    6.13
   8   3  -3   37.19    5.45
   8  -3  -3   46.45    8.84
  -8   3  -3   40.55    7.67
  -8   3   3   61.88    8.89
  -8  -3   3   33.53    5.45
  -8   3  -3   43.09    6.05
  -9  -3  -3    1.43    2.49
  -9   3   3    0.77    3.36
  -9  -3   3    0.60    1.64
   9  -3  -3    0.25    3.66
  -9   3  -3    4.88    3.22
  -9   3  -3   -0.02    2.28
 -10  -3   3    6.55    2.84
 -10   3  -3    7.92    4.53
 -10  -3  -3    9.84    4.01
 -10   3  -3    5.20    4.11
  10  -3  -3    4.42    4.98
 -10   3   3    2.44    3.73
 -11   3   3    9.06    5.26
 -11  -3   3    9.16    3.54
  11  -3  -3    4.96    4.30
 -11  -3  -3    1.79    2.99
 -11   3  -3   -2.38    3.55
 -11   3  -3   -0.63    3.79
 -12   3  -3    2.75    4.72
 -12   3  -3   -0.43    4.52
  12  -3  -3    8.01    6.57
 -12  -3  -3    6.79    3.65
 -12   3   3    3.33    4.82
 -12  -3   3    5.88    3.51
   0  -4  -3   58.36    4.66
   0   4  -3   55.14    4.36
   0  -4   3   53.62    2.34
  -1  -4  -3    6.81    1.72
  -1  -4   3   -1.07    1.85
   1  -4   3    6.36    2.92
  -1   4  -3    5.76    1.98
   1   4  -3    6.33    1.71
  -1  -4  -3    0.76    1.19
  -1  -4   3    5.28    1.09
   1  -4  -3    5.38    1.84
   2  -4   3   69.37    6.01
   2   4  -3   66.41    4.04
  -2  -4  -3   64.54    5.68
  -2  -4   3   60.47    3.32
  -2  -4  -3   57.79    3.90
   2  -4  -3   64.66    6.00
  -2   4  -3   54.31    5.71
   3   4  -3  271.17    8.46
  -3   4  -3  264.86    7.94
   3  -4  -3  269.06   13.27
  -3  -4   3  280.24    8.16
  -3  -4  -3  284.89    7.98
  -3   4  -3  264.07   11.90
   3  -4   3  265.64   10.00
  -3  -4  -3  277.58   11.96
  -4  -4  -3   12.68    1.85
  -4  -4  -3   14.89    3.84
  -4   4  -3   13.48    2.63
   4  -4  -3   16.63    4.87
  -4   4  -3   19.68    4.37
  -4  -4   3   14.50    2.53
   4   4  -3   13.17    2.28
   5  -4  -3   17.93    5.49
  -5   4   3   16.25    4.51
  -5   4  -3   15.33    4.06
  -5  -4  -3   13.76    3.59
   5   4  -3   12.90    2.56
  -5   4  -3   17.43    3.22
  -5  -4   3   14.73    2.97
  -5  -4  -3   16.62    2.12
  -6   4   3    4.21    2.72
   6  -4  -3    1.12    3.41
  -6  -4  -3    3.35    1.23
  -6  -4   3   -3.63    2.79
  -6   4  -3    5.02    2.73
  -6  -4  -3    8.36    3.22
  -6  -4   3    3.81    1.87
  -6   4  -3    4.94    2.37
   6   4  -3    4.33    1.99
   7  -4  -3    7.93    4.56
  -7  -4  -3   14.03    3.61
  -7  -4   3    1.03    3.95
  -7   4   3   14.18    4.70
   7   4  -3   15.09    3.69
  -7   4  -3   16.70    4.02
  -7   4  -3   21.29    5.45
  -7  -4   3   14.23    3.21
  -8   4  -3   53.52    7.02
  -8  -4  -3   51.16    6.92
   8  -4  -3   59.39   10.50
  -8   4   3   48.09    8.23
  -8   4  -3   48.69    8.61
  -8  -4   3   51.27    6.25
  -9  -4   3   10.23    3.01
  -9   4  -3   13.09    4.74
  -9   4   3    9.07    5.07
  -9  -4  -3    7.93    3.51
   9  -4  -3   21.29    7.05
  -9   4  -3    4.01    3.48
 -10   4   3    2.20    3.69
 -10  -4  -3    6.11    3.31
 -10   4  -3   13.15    5.17
  10  -4  -3    9.22    6.17
 -10   4  -3    5.76    3.88
 -10  -4   3    2.70    2.42
  11  -4  -3   10.40    5.59
 -11   4  -3    9.23    4.82
 -11   4  -3   -3.52    3.53
 -11  -4   3    2.77    2.84
 -11   4   3   13.65    6.05
 -11  -4  -3   11.32    4.43
 -12   4  -3    3.00    5.41
 -12  -4  -3   12.27    4.84
  12  -4  -3    6.02    6.29
 -12   4   3   11.05    6.33
 -12   4  -3    2.76    4.62
 -12  -4   3    5.49    3.06
   0   5  -3   84.26    5.70
   0  -5  -3   93.44    6.30
   0  -5   3   91.87    3.92
  -1   5  -3   60.82    5.38
  -1  -5  -3   75.94    6.64
  -1  -5  -3   71.87    4.88
   1   5  -3   66.40    4.70
  -1  -5   3   69.01    3.58
   1  -5   3   60.62    3.45
   1  -5   3   65.23    7.09
   1  -5  -3   71.42    6.14
   2  -5   3   19.72    4.97
  -2  -5  -3   24.71    4.83
  -2  -5  -3   23.24    3.04
  -2  -5   3   23.88    2.63
   2   5  -3   19.16    2.63
   2  -5  -3   21.24    4.71
  -2   5  -3   26.36    4.56
   3  -5  -3   19.58    5.04
  -3  -5   3   27.12    3.07
  -3  -5  -3   22.35    2.55
  -3  -5  -3   24.84    4.70
   3  -5   3   12.08    3.26
  -3   5  -3   25.15    5.00
   3   5  -3   18.98    2.48
  -4   5  -3   49.39    4.63
  -4  -5   3   42.58    4.17
   4  -5  -3   42.56    7.15
  -4  -5  -3   41.02    2.62
  -4  -5  -3   35.52    5.51
   4   5  -3   40.72    3.18
  -4   5  -3   40.16    6.35
  -5   5  -3   44.66    4.87
   5  -5  -3   46.20    8.17
  -5   5  -3   44.71    6.95
  -5  -5  -3   37.32    5.83
  -5  -5   3   47.81    4.73
   6  -5  -3    9.11    5.19
  -6  -5  -3   14.11    3.60
  -6  -5   3    8.28    2.32
  -6   5  -3   11.69    4.26
  -6   5   3   16.47    4.95
  -6  -5   3    9.62    5.21
  -6   5  -3    5.81    3.05
  -7   5  -3   13.33    4.48
   7  -5  -3    4.67    4.16
  -7  -5  -3   13.97    4.00
  -7  -5   3   14.73    3.41
  -7   5  -3    5.69    3.57
  -7   5   3   16.22    5.05
  -7  -5   3    2.03    4.89
  -8  -5  -3   16.72    4.43
  -8   5   3   23.74    6.59
  -8  -5   3    7.94    2.97
   8  -5  -3   21.04    6.95
  -8   5  -3   15.53    4.68
  -8   5  -3    6.49    3.79
  -9   5  -3    7.94    4.35
  -9   5  -3   -3.89    2.89
  -9  -5   3    4.58    2.74
  -9  -5   3    4.78    5.30
  -9   5   3    9.97    5.48
   9  -5  -3    3.23    4.40
  -9  -5  -3    3.70    3.03
 -10   5  -3   21.61    5.81
  10  -5  -3   26.00    6.94
 -10   5  -3    9.09    4.12
 -10  -5  -3   14.67    4.97
 -10  -5   3   13.90    3.82
 -10   5   3   11.50    5.34
 -11   5  -3    5.52    5.54
 -11  -5  -3   11.24    4.34
  11  -5  -3   11.68    6.68
 -11   5   3    7.15    5.53
 -11  -5   3   11.68    3.81
 -11   5  -3    9.53    5.01
 -12   5  -3    8.28    5.55
  12  -5  -3   21.13    7.29
 -12  -5   3    9.29    3.86
 -12   5   3   11.60    6.97
 -12  -5  -3    6.71    4.26
 -12   5  -3    4.58    4.33
   0   6  -3    4.64    2.06
   0  -6   3    1.93    3.69
   0  -6  -3    4.21    2.56
   0  -6   3    5.76    1.58
  -1  -6  -3  202.61   11.90
   1  -6   3  192.83    7.12
  -1  -6   3  203.62    7.15
  -1   6  -3  209.91   10.26
  -1  -6  -3  209.30    8.95
   1   6  -3  202.11    8.64
   1  -6  -3  201.49   10.88
  -2  -6   3   45.02    3.60
  -2  -6  -3   46.67    3.91
   2  -6  -3   46.54    6.90
   2   6  -3   40.72    3.66
   2  -6   3   48.93    7.57
  -2   6  -3   40.22    5.84
  -2  -6  -3   51.49    7.07
   3   6  -3  127.50    5.85
  -3   6  -3  115.48    8.88
   3  -6  -3  125.56   10.28
   3  -6   3  138.76    9.55
  -3  -6  -3  136.37    5.54
  -3  -6  -3  124.59    9.23
  -3  -6   3  130.24    6.35
  -4   6  -3  107.82    9.10
   4   6  -3  101.68    4.87
  -4  -6   3  108.63    6.20
   4  -6   3  116.94    8.06
  -4  -6  -3   91.57    7.91
   4  -6  -3  118.47   10.73
  -5  -6  -3   69.29    7.89
   5  -6  -3   65.34    9.88
  -5   6  -3   75.11    5.96
  -5   6  -3   62.09    8.54
  -5  -6   3   68.02    5.44
  -6  -6  -3   20.20    4.33
  -6  -6   3   23.05    3.87
  -6   6  -3   27.22    5.01
  -6   6  -3   16.63    5.07
   6  -6  -3   31.97    7.32
  -6  -6   3    0.58    5.28
  -7  -6   3    3.46    2.04
  -7   6  -3    3.07    3.02
  -7   6  -3    5.06    3.30
   7  -6  -3    0.51    3.98
  -7  -6   3   -3.75    4.26
  -7  -6  -3    0.04    1.91
  -8  -6  -3    2.30    2.64
  -8   6  -3   18.46    5.95
  -8  -6   3   -1.54    4.33
  -8   6  -3   17.83    5.16
   8  -6  -3    5.92    5.78
  -8  -6   3   11.50    3.00
  -9   6  -3   13.57    5.94
  -9   6  -3   15.76    5.01
   9  -6  -3   18.40    7.07
  -9  -6   3   10.12    3.61
  -9  -6  -3   15.33    4.29
  -9   6   3    6.98    4.37
 -10  -6   3    9.22    2.92
 -10   6  -3   12.86    5.79
 -10  -6  -3    3.67    2.82
  10  -6  -3   17.68    6.79
 -10   6  -3   17.72    6.19
 -10   6   3    6.66    5.39
 -11  -6  -3   -1.14    2.65
 -11   6  -3   -5.79    4.33
 -11  -6   3   -2.08    2.44
  11  -6  -3    1.83    5.86
 -11   6   3    4.29    5.65
 -11   6  -3    7.34    4.92
 -12   6   3    4.21    6.72
 -12  -6  -3    5.42    4.57
 -12  -6   3    7.29    3.71
  12  -6  -3   11.99    7.73
 -12   6  -3   14.86    5.73
   0   7  -3  129.50    7.92
   0  -7   3  128.10    6.22
   0  -7  -3  135.02    8.67
   1  -7  -3   75.02    7.11
  -1  -7  -3   75.52    5.80
  -1  -7   3   80.31    5.07
  -1   7  -3   68.82    6.35
   1   7  -3   81.54    6.05
   1  -7   3   76.93    4.90
  -1  -7  -3   73.13    8.81
  -2  -7  -3   69.94    8.70
  -2  -7   3   68.48    4.77
   2   7  -3   70.55    5.20
  -2   7  -3   65.60    7.40
  -2  -7  -3   70.13    4.92
   2  -7   3   67.72    8.20
   2  -7  -3   65.78    8.36
   3   7  -3   45.29    3.69
  -3  -7  -3   50.38    3.66
  -3  -7  -3   41.74    6.55
  -3  -7   3   52.81    4.45
   3  -7   3   47.24    7.39
   3  -7  -3   48.17    8.38
  -3   7  -3   37.45    6.49
  -4  -7   3   91.96    6.06
  -4   7  -3   87.84    9.76
  -4  -7  -3   93.90    9.87
   4  -7  -3   80.22   10.69
   4  -7   3   87.36    7.87
  -5  -7   3   20.75    3.95
   5  -7  -3   19.66    5.82
  -5  -7  -3   10.59    3.90
  -5   7  -3   21.80    5.70
  -6  -7  -3   12.36    3.86
  -6  -7   3   -1.12    4.60
   6  -7  -3   11.91    5.13
  -6  -7   3   12.23    2.99
  -6   7  -3   19.82    5.43
  -7   7  -3   17.21    5.30
  -7  -7   3   21.91    4.02
   7  -7  -3   23.04    7.40
  -7  -7  -3   23.78    4.95
  -7   7  -3   26.67    5.44
  -8  -7   3    6.94    2.77
  -8  -7   3    2.55    5.59
  -8  -7  -3    5.64    3.01
  -8   7  -3    4.55    3.89
  -8   7  -3    7.32    4.52
   8  -7  -3    5.17    5.82
  -9  -7   3    0.93    6.73
  -9  -7   3    6.55    2.76
  -9   7  -3   13.93    5.46
   9  -7  -3   18.17    7.50
  -9   7  -3    5.39    4.65
  -9  -7  -3    5.91    2.74
 -10  -7   3   -1.23    2.43
 -10  -7  -3   -1.31    2.43
 -10   7  -3   -1.75    4.52
  10  -7  -3    2.57    5.70
 -11  -7  -3   13.91    4.52
  11  -7  -3    5.10    7.34
 -11   7  -3   21.97    6.93
 -11  -7   3   13.81    4.03
   0  -8   3   16.61    6.95
   0  -8   3   35.84    4.05
   0  -8  -3   38.16    7.24
   0   8  -3   34.26    5.28
   0  -8  -3   40.76    6.16
   1  -8   3   27.92    3.77
  -1  -8  -3   28.97    4.71
  -1  -8   3   31.66    4.04
  -1  -8  -3   27.97    6.23
   1  -8   3   21.81    7.10
   1  -8  -3   35.13    6.48
   1   8  -3   31.12    4.56
  -1   8  -3   28.32    5.12
  -2   8  -3   13.74    3.87
   2   8  -3   11.70    3.08
   2  -8   3   20.87    7.64
   2  -8  -3   12.82    4.59
  -2  -8   3   -0.45    4.70
  -2  -8   3   14.33    3.05
  -2  -8  -3   15.53    3.09
  -2  -8  -3   14.05    4.57
   3  -8   3   85.09    9.53
  -3  -8  -3   97.15   10.52
   3  -8  -3   85.52   11.00
  -3  -8   3   83.10    6.00
  -3   8  -3  107.19    9.32
   4  -8   3   69.10    7.75
  -4  -8   3   58.33    5.81
  -4   8  -3   41.19    7.46
   4  -8  -3   51.69    9.75
  -4  -8  -3   44.58    7.74
  -5  -8  -3   85.96    9.77
  -5   8  -3  102.85   11.50
   5  -8  -3   93.64   12.93
  -5  -8   3   94.75    6.68
  -6  -8  -3    9.73    3.38
   6  -8  -3   15.10    5.21
  -6  -8   3   -2.17    5.90
  -6   8  -3    6.39    3.67
  -6  -8   3   15.30    3.58
  -7  -8  -3   48.09    7.72
  -7  -8   3   52.36    6.13
   7  -8  -3   49.07   10.46
  -7   8  -3   42.57    8.95
  -8  -8   3   10.82    3.13
  -8  -8  -3   15.11    4.26
  -8   8  -3    9.83    4.47
  -8  -8   3    4.23    7.73
   8  -8  -3   10.58    5.72
  -9  -8   3   -1.27    2.17
  -9  -8  -3    0.77    2.52
  -9  -8   3    5.85    7.42
   9  -8  -3    4.51    5.24
  -9   8  -3   -4.13    3.33
  10  -8  -3   10.61    6.83
 -10  -8  -3    3.33    3.02
 -10   8  -3    3.91    4.28
 -10  -8   3    7.45    3.49
 -11  -8   3    5.97    3.37
  11  -8  -3   11.61    8.98
 -11   8  -3   22.01    7.55
 -11  -8  -3   16.14    5.01
   0  -9  -3   29.00    5.76
   0  -9  -3   24.41    6.93
   0   9  -3   25.91    5.17
   0  -9   3   29.40    4.02
   1   9  -3    2.10    2.16
  -1  -9  -3   -2.71    1.97
  -1  -9   3   -1.87    1.65
   1  -9   3    1.84    2.00
  -1  -9   3   -4.35    4.56
   1  -9   3   -0.89    4.26
   1  -9  -3    1.94    3.29
  -1  -9  -3    3.06    3.02
  -1   9  -3   -1.27    2.30
  -2   9  -3    4.95    3.01
   2  -9  -3    6.28    4.35
  -2  -9  -3    7.22    4.14
   2   9  -3    7.58    2.65
   2  -9   3    5.50    4.75
  -2  -9   3   -0.91    4.77
  -2  -9   3    7.58    2.92
   3  -9  -3    9.42    5.31
  -3  -9   3   18.92    3.82
  -3   9  -3   18.82    5.30
  -3  -9  -3   22.84    5.59
  -3  -9   3   -0.56    6.29
   3  -9   3   27.20    7.76
  -4   9  -3   39.92    7.48
   4  -9   3   49.39    8.83
   4  -9  -3   47.79    9.82
  -4  -9  -3   48.11    8.37
  -4  -9   3   42.31    5.31
  -5   9  -3   -2.10    2.59
  -5  -9   3   -4.44    5.78
  -5  -9  -3    4.56    3.04
  -5  -9   3    2.66    1.91
   5  -9  -3    3.56    3.78
   6  -9  -3   18.52    7.80
  -6   9  -3   12.00    4.91
  -6  -9   3   -5.66    6.23
  -6  -9   3    6.42    2.70
  -6  -9  -3    6.75    3.67
   7  -9  -3    0.69    5.55
  -7  -9  -3    0.18    2.82
  -7  -9   3    1.66    7.15
  -7  -9   3    4.65    2.06
  -7   9  -3    5.78    3.87
  -8  -9   3    1.72    2.31
  -8  -9  -3   -1.79    2.67
   8  -9  -3   -4.63    5.03
  -8   9  -3    5.65    4.06
  -8  -9   3    7.58    8.70
  -9   9  -3   -2.54    3.72
  -9  -9   3    4.14    7.77
   9  -9  -3   -6.71    4.80
  -9  -9  -3   -1.00    2.96
  -9  -9   3   -2.56    2.36
 -10  -9   3    3.51    3.16
 -10   9  -3   10.99    5.52
 -10  -9  -3   -1.53    2.90
  10  -9  -3    6.96    7.02
   0 -10  -3   27.96    7.14
   0  10  -3   29.98    5.54
   0 -10   3    9.52    5.57
   0 -10  -3   41.53    6.95
  -1 -10  -3    8.09    4.50
  -1  10  -3    7.49    3.24
   1 -10  -3    8.94    3.94
   1 -10  -3    8.22    5.08
   1  10  -3    0.94    2.62
   1 -10   3   -0.63    5.11
  -1 -10   3   -2.65    5.27
  -2 -10   3    3.31    5.17
  -2 -10  -3    4.81    3.61
  -2 -10   3    1.97    2.31
   2 -10  -3    8.03    4.00
  -2  10  -3    2.32    2.86
   2 -10   3    6.33    5.09
   3 -10  -3   -3.21    3.42
  -3 -10   3    1.27    1.99
  -3  10  -3    1.04    2.81
  -3 -10  -3   -1.53    2.87
  -3 -10   3   -0.93    4.63
   3 -10   3    0.78    4.82
  -4 -10   3    1.77    6.64
  -4 -10  -3   19.64    6.14
  -4 -10   3   16.00    3.71
   4 -10  -3   16.67    6.65
  -4  10  -3   17.63    5.00
   4 -10   3   23.79    6.64
  -5 -10   3   -2.75    7.88
   5 -10  -3   25.03    7.50
  -5 -10   3   19.04    4.05
  -5 -10  -3   32.91    7.55
  -5  10  -3   27.81    7.25
  -6 -10   3    1.40    8.55
  -6 -10  -3   -2.27    2.91
   6 -10  -3   -3.21    4.93
  -6 -10   3   -0.32    1.73
  -6  10  -3    0.31    3.15
  -7  10  -3   13.52    5.54
  -7 -10   3   -9.40    7.67
  -7 -10   3   21.45    4.53
  -7 -10  -3   11.51    4.84
   7 -10  -3   20.63    7.58
  -8 -10   3    3.20    2.48
  -8  10  -3    1.65    3.90
  -8 -10   3   -7.48    7.42
   8 -10  -3   13.04    7.34
  -8 -10  -3   -1.98    2.98
  -9 -10   3   -1.81    8.24
  -9 -10  -3    4.67    3.52
   9 -10  -3   -1.95    6.97
  -9  10  -3   -2.97    4.38
  -9 -10   3   -0.47    2.35
   0 -11  -3   80.73   12.55
   0  11  -3   78.34    8.74
  -1 -11  -3    1.24    4.06
  -1  11  -3    6.06    3.42
   1 -11  -3    7.75    6.14
   1 -11  -3   -4.19    3.59
   1 -11   3    4.77    5.58
  -1 -11   3   -2.76    5.52
  -2 -11   3   -6.96    5.32
  -2  11  -3   30.59    6.62
   2 -11  -3    3.05    4.77
   2 -11   3   13.22    6.38
  -2 -11  -3   17.03    5.98
  -3 -11  -3   -1.42    3.75
   3 -11  -3    7.72    5.13
   3 -11   3   -1.28    4.95
  -3  11  -3    2.02    3.27
  -3 -11   3   -1.69    5.29
   4 -11   3    1.72    4.89
  -4  11  -3    9.77    4.34
   4 -11  -3   -4.38    5.05
  -4 -11  -3    0.04    3.43
  -4 -11   3    1.37    8.62
  -5  11  -3   22.74    6.39
   5 -11  -3   22.09    8.84
  -5 -11   3   24.71    4.75
  -5 -11  -3   18.79    5.98
  -5 -11   3   -1.17    7.60
  -6 -11  -3   -1.70    2.89
  -6 -11   3    1.60    2.36
   6 -11  -3    3.34    6.37
  -6 -11   3    1.10    8.59
  -6  11  -3    1.79    4.09
  -7 -11   3   -2.54    9.61
  -7 -11   3    7.05    3.02
  -7  11  -3    2.35    4.59
  -7 -11  -3   -0.73    3.37
   7 -11  -3    8.25    8.23
  -8 -11   3    8.62    9.37
   8 -11  -3  -11.78    5.86
  -8 -11   3   -2.61    2.50
  -8  11  -3    2.75    4.21
  -8 -11  -3    4.55    3.49
  -9 -11   3   -3.29    2.62
  -9  11  -3    5.51    5.42
  -9 -11   3   14.35   11.47
  -9 -11  -3    0.71    3.29
   9 -11  -3   -4.77    6.43
   0 -12  -3    9.83    5.77
   0 -12   3    4.94    6.45
  -1 -12  -3   10.92    5.96
  -1 -12   3    3.57    7.78
   1 -12   3    0.40    5.58
  -1  12  -3   12.69    3.99
   1 -12  -3    4.04    6.01
  -2  12  -3    6.74    4.12
  -2 -12   3   -2.82    5.88
   2 -12  -3    9.13    4.94
  -2 -12  -3   -0.92    3.96
   2 -12   3    9.00    6.31
   2 -12  -3    5.44    6.72
  -3 -12   3   -3.94    5.71
  -3 -12  -3    9.39    4.57
  -3  12  -3   -3.31    3.22
   3 -12  -3    1.26    5.24
   3 -12   3    0.88    5.20
  -4  12  -3   14.39    4.92
   4 -12  -3   10.51    6.70
  -4 -12   3   -6.39    7.11
  -4 -12  -3   -0.09    4.64
  -5 -12   3   -4.95    8.68
  -5  12  -3    8.58    4.41
   5 -12  -3   19.70    9.32
  -5 -12  -3   11.40    4.61
  -6 -12   3   -7.85    8.91
   6 -12  -3  -17.19    6.38
  -6  12  -3    0.65    4.34
  -6 -12  -3   -4.15    3.29
  -7 -12   3   -2.48   10.11
  -7  12  -3    3.78    4.37
   7 -12  -3  -14.10    6.40
  -7 -12  -3   10.82    4.81
  -8 -12   3   -7.37   10.14
  -8  12  -3   -2.92    4.86
   8 -12  -3   11.72    8.45
  -8 -12  -3    3.28    3.76
   0 -13  -3    7.35    5.77
   0 -13   3   11.65    6.42
  -1 -13  -3  -11.92    3.97
   1 -13   3    4.01    6.92
   1 -13  -3   -2.98    6.34
  -1 -13   3   -1.58    5.98
  -2 -13  -3   -2.13    4.92
  -2  13  -3   -3.43    3.96
  -2 -13   3   -4.13    6.88
   2 -13   3    2.71    7.04
   2 -13  -3    6.70    8.44
  -3 -13   3    0.25    6.60
  -3 -13  -3    0.02    4.31
   3 -13   3   -5.17    6.35
   3 -13  -3    5.10    6.92
  -3  13  -3   -2.40    3.64
  -4  13  -3    6.22    4.14
  -4 -13   3   -9.32    6.46
  -4 -13  -3   -1.43    4.17
   4 -13  -3  -12.10    6.71
  -5 -13   3   -1.17    8.80
   5 -13  -3    5.58    8.31
  -5 -13  -3   -1.78    4.02
  -5  13  -3    4.15    4.83
  -6 -13   3   -1.66   10.69
  -6  13  -3    5.36    4.64
   6 -13  -3    8.81    9.10
  -6 -13  -3    1.09    3.70
  -7 -13  -3   -1.64    3.52
   0 -14   3    6.23    8.01
   0 -14  -3    7.86    6.18
   1 -14   3    1.52    7.27
   1 -14  -3    3.30    6.59
  -1 -14  -3   12.30    6.09
  -1 -14   3    2.10    6.97
  -2 -14   3   -2.18    7.19
  -2 -14  -3  -10.21    4.28
   2 -14   3   11.50    7.44
   2 -14  -3   15.94    8.37
  -3 -14   3   -3.41    6.88
   3 -14  -3   -3.78   10.08
  -3 -14  -3    4.14    5.07
  -4  14  -3    3.63    4.78
  -4 -14  -3   -8.80    4.05
  -4 -14   3   -1.84    7.29
   5 -14  -3   -3.13    9.21
  -5 -14   3    2.89   11.51
  -5  14  -3    1.67    4.50
  -5 -14  -3   -2.42    3.98
   0 -15   3    1.54    8.03
   0 -15  -3   -3.21    6.51
   1 -15   3   -4.56    8.61
   1 -15  -3   -5.82    7.72
  -1 -15  -3    2.54    6.33
  -1 -15   3   -4.50    7.63
  -2 -15  -3    4.84    5.52
  -2 -15   3   -5.74    7.62
   2 -15   3    1.65    7.36
  -3 -15  -3    6.74    5.62
   0   0  -4   22.54    3.18
   1   0  -4  407.32   12.60
  -1   0  -4  407.63   11.75
  -1   0  -4  399.38   10.14
  -1   0   4  384.62   10.64
   2   0  -4  105.97    6.69
  -2   0   4  111.36    5.54
  -2   0  -4  100.98    4.84
  -2   0  -4  110.97    6.02
  -2   0   4  105.69    5.56
  -3   0  -4   30.40    4.02
   3   0  -4   35.94    4.88
  -3   0   4   38.43    3.52
  -3   0  -4   36.80    3.15
  -3   0   4   46.49    4.60
  -4   0   4  196.33    7.95
  -4   0   4  192.12    8.90
   4   0  -4  217.68   10.61
  -4   0  -4  188.37    8.98
  -4   0  -4  200.09    7.64
  -5   0  -4   36.57    4.07
  -5   0  -4   40.52    5.19
   5   0  -4   37.47    5.91
  -5   0   4   39.02    5.13
   6   0  -4   23.36    5.12
  -6   0   4   21.54    4.27
  -6   0  -4   23.26    4.51
  -6   0  -4   27.38    3.94
   7   0  -4   -0.32    2.21
  -7   0  -4   -1.52    1.74
  -7   0   4   -3.37    1.34
  -7   0  -4    2.30    1.94
  -8   0  -4  205.99   10.39
  -8   0  -4  174.75   11.46
   8   0  -4  203.40   13.24
  -8   0   4  187.68   11.73
  -9   0  -4   38.64    6.93
  -9   0   4   35.62    6.62
  -9   0  -4   34.79    5.63
   9   0  -4   22.53    6.12
 -10   0  -4   38.04    7.11
 -10   0   4   37.83    6.93
 -10   0  -4   30.65    5.94
  10   0  -4   20.49    5.45
 -11   0   4   -1.98    2.75
 -11   0  -4    3.42    3.22
  11   0  -4   -9.12    3.36
 -12   0   4   -0.14    3.57
 -12   0  -4    4.65    3.90
   0   1  -4  295.19    9.93
   0  -1   4  282.06    9.43
   0  -1  -4  270.22   10.02
  -1  -1   4  174.64    5.71
   1  -1   4  180.46    7.06
   1   1  -4  182.95    7.86
  -1  -1   4  179.03    7.67
  -1   1  -4  188.02    5.34
  -1  -1  -4  193.57    7.85
  -1   1  -4  187.01    7.85
   1  -1  -4  176.84    8.23
  -1  -1  -4  189.73    7.86
  -2  -1  -4   37.58    4.01
  -2   1  -4   36.45    2.44
  -2  -1  -4   41.06    4.06
  -2  -1   4   35.73    2.96
   2  -1  -4   34.60    4.60
   2   1  -4   43.43    4.71
  -2   1  -4   37.88    4.29
  -2  -1   4   36.84    3.74
  -3  -1   4  673.55   14.81
   3   1  -4  664.66   17.57
  -3  -1  -4  706.97   16.42
  -3   1   4  662.68   16.99
  -3   1  -4  691.47   12.51
  -3  -1   4  673.51   17.37
  -3  -1  -4  665.08   15.44
   3  -1  -4  638.21   18.81
  -3   1  -4  673.64   17.58
  -4  -1   4    1.72    1.85
  -4   1  -4   -0.65    0.91
  -4  -1  -4    0.64    1.11
  -4  -1  -4    1.36    1.22
  -4  -1   4    0.94    1.15
  -4   1   4    0.26    1.34
  -4   1  -4   -0.67    1.05
   4   1  -4    2.23    1.77
   4  -1  -4    0.51    1.34
  -5   1  -4   69.15    4.43
  -5  -1   4   71.45    5.56
   5  -1  -4   70.52    6.82
  -5  -1   4   68.73    5.61
  -5   1   4   66.84    6.84
   5   1  -4   66.20    5.94
  -5  -1  -4   66.10    5.41
  -5  -1  -4   67.28    5.11
  -5   1  -4   73.37    6.30
  -6   1  -4   49.82    6.47
   6  -1  -4   57.20    7.99
  -6  -1  -4   54.42    5.17
  -6   1  -4   53.62    4.52
  -6   1   4   59.45    6.95
   6   1  -4   55.52    6.68
  -6  -1   4   56.80    6.11
  -6  -1  -4   49.58    5.38
  -7  -1  -4   54.40    6.33
   7  -1  -4   51.28    8.09
  -7   1  -4   54.55    5.50
  -7  -1   4   47.10    6.08
   7   1  -4   55.84    7.42
  -7   1   4   50.32    7.08
  -7   1  -4   58.49    7.48
  -7  -1  -4   53.36    6.00
  -8  -1  -4  130.62    9.27
  -8   1  -4  141.27    8.58
   8   1  -4  139.72   10.44
  -8   1   4  132.74   10.32
  -8  -1   4  125.99    9.43
   8  -1  -4  121.50   11.08
  -8   1  -4  139.61   10.88
  -8  -1  -4  127.62    8.40
  -9   1  -4   11.65    4.09
   9  -1  -4    7.39    4.42
  -9  -1  -4   13.58    3.92
  -9  -1   4    8.13    3.73
  -9  -1  -4    7.90    3.40
   9   1  -4    5.85    3.80
  -9   1  -4    5.77    2.56
  -9   1   4    6.56    3.73
 -10   1  -4    0.98    2.72
  10   1  -4    2.79    3.48
  10  -1  -4    2.59    3.64
 -10  -1   4    6.96    3.13
 -10  -1  -4    2.56    2.86
 -10   1  -4    4.94    3.63
 -10   1   4    3.84    3.10
 -11   1   4   -2.73    2.96
 -11  -1  -4    2.43    3.04
  11  -1  -4   -6.06    3.62
 -11  -1   4    1.68    3.24
 -11   1  -4    4.04    3.69
 -11   1  -4    8.07    3.55
 -12   1  -4    3.63    3.98
 -12  -1  -4    2.67    3.51
 -12   1   4   -1.57    3.29
 -12  -1   4   10.02    3.92
   0   2  -4    2.75    1.15
   0  -2   4    1.27    1.41
   0  -2  -4    1.46    1.22
  -1  -2  -4  116.08    6.20
  -1  -2   4  103.89    6.62
   1  -2  -4  112.00    6.82
   1  -2   4  103.74    5.86
   1   2  -4  107.17    5.87
  -1   2  -4  106.08    6.15
  -1  -2   4  102.86    3.81
  -1  -2  -4  101.09    6.52
  -2  -2   4  164.78    5.70
  -2   2  -4  160.42    4.00
  -2   2  -4  150.63    7.82
  -2  -2  -4  174.38    7.50
  -2  -2   4  169.64    9.07
  -2  -2  -4  168.61    8.35
   2   2  -4  152.88    7.29
   2  -2   4  152.75    6.85
   2  -2  -4  151.77    8.57
  -3  -2   4  251.55    8.07
   3   2  -4  259.18   10.26
   3  -2  -4  265.22   12.31
  -3  -2   4  262.61   12.21
  -3   2  -4  267.14   11.02
  -3  -2  -4  250.50    9.02
  -3  -2  -4  244.76   10.08
  -3   2  -4  263.20    6.43
  -3   2   4  256.70   10.89
  -4   2   4  246.90   11.55
   4  -2  -4  243.13   12.64
  -4  -2   4  230.15    8.59
  -4  -2  -4  245.87   10.18
  -4   2  -4  232.73    7.14
   4   2  -4  241.04   10.41
  -4  -2  -4  237.70    9.30
  -4   2  -4  228.63   11.07
  -5  -2  -4    0.87    1.41
  -5  -2   4    0.34    1.56
  -5   2  -4    1.11    1.10
   5  -2  -4   -3.27    1.82
  -5  -2  -4    2.31    1.26
  -5  -2   4    0.77    1.14
   5   2  -4    3.53    2.02
  -5   2  -4    4.44    1.87
  -5   2   4   -1.11    1.47
  -6   2   4   54.15    7.06
  -6   2  -4   60.45    7.45
  -6  -2  -4   51.11    4.76
   6   2  -4   56.30    6.53
  -6   2  -4   53.39    4.42
  -6  -2   4   53.67    5.78
   6  -2  -4   56.47    8.32
  -6  -2  -4   48.87    5.71
  -7  -2  -4   69.43    5.90
  -7   2  -4   66.42    5.54
   7   2  -4   77.96    7.12
  -7   2   4   72.96    8.49
  -7  -2  -4   66.89    6.75
  -7   2  -4   69.77    8.60
   7  -2  -4   69.43    9.71
  -7  -2   4   71.25    6.22
  -8  -2  -4   98.16    7.84
  -8  -2   4  111.34    8.32
  -8   2  -4  112.65    7.89
   8  -2  -4  115.64   11.23
   8   2  -4  117.79    9.14
  -8   2   4  107.51    9.48
  -8  -2  -4  115.90    8.33
  -8   2  -4   98.43    9.51
  -9   2  -4    3.07    2.96
  -9  -2   4    2.85    2.39
  -9   2  -4    2.76    2.52
  -9   2   4   -2.10    2.45
  -9  -2  -4    2.15    2.30
   9   2  -4    0.73    3.60
   9  -2  -4    8.08    4.33
 -10   2   4   10.95    5.35
 -10   2  -4    9.80    4.07
  10  -2  -4   12.81    5.32
 -10  -2   4    4.53    2.88
 -10   2  -4   14.71    4.65
 -10  -2  -4   16.13    4.64
 -11  -2   4    9.51    3.68
 -11  -2  -4    6.27    3.00
 -11   2  -4    1.52    3.95
 -11   2  -4    6.92    3.83
 -11   2   4    2.38    4.16
  11  -2  -4    2.92    4.99
  12  -2  -4   -0.49    4.79
 -12  -2  -4    0.20    3.57
 -12  -2   4    1.53    3.01
 -12   2  -4    6.38    3.85
 -12   2   4   -1.24    4.20
   0  -3  -4   -0.25    0.97
   0   3  -4    0.30    1.02
   0  -3   4    1.19    1.98
   1  -3  -4  106.27    6.91
  -1  -3  -4  109.49    6.39
  -1  -3  -4  110.56    7.57
  -1   3  -4  120.11    6.88
   1  -3   4  116.50    7.04
   1   3  -4  114.54    6.20
  -1  -3   4  114.25    3.52
  -2  -3   4    1.62    2.36
   2  -3  -4    9.39    2.83
  -2  -3  -4    7.82    2.91
  -2  -3  -4   11.30    2.39
  -2   3  -4    5.45    2.10
  -2  -3   4    8.23    1.48
   2   3  -4    8.68    2.35
   2  -3   4   10.04    2.77
   3   3  -4  204.52    8.50
  -3  -3  -4  193.68    9.74
  -3  -3  -4  219.76    8.27
  -3  -3   4  198.43    6.76
  -3   3  -4  197.66    5.64
   3  -3  -4  216.11   11.66
   3  -3   4  209.07    8.40
  -3   3  -4  207.53   10.19
   4   3  -4  152.11    7.89
  -4  -3  -4  138.09    6.67
  -4  -3  -4  151.42    8.62
   4  -3  -4  152.11   10.50
  -4   3  -4  128.82    8.69
  -4   3   4  138.62    9.05
  -4   3  -4  140.33    5.47
  -4  -3   4  156.33    6.72
  -5  -3  -4   40.69    3.83
  -5   3   4   39.14    6.16
  -5  -3   4   46.15    4.66
  -5   3  -4   41.73    3.62
  -5  -3  -4   40.91    5.46
  -5   3  -4   42.99    6.30
   5  -3  -4   47.34    7.74
   5   3  -4   46.21    5.30
  -6   3   4    5.39    2.96
   6   3  -4   14.17    3.43
  -6  -3  -4    8.62    2.30
  -6  -3   4    9.67    2.73
  -6   3  -4   11.97    2.72
   6  -3  -4   10.48    4.07
  -6  -3  -4   10.50    3.42
  -6  -3   4    2.95    3.10
  -6   3  -4   14.08    4.13
  -7  -3  -4   30.31    5.30
   7  -3  -4   30.52    7.18
  -7   3   4   34.40    7.10
  -7   3  -4   34.35    4.89
  -7  -3  -4   38.87    4.73
  -7   3  -4   37.71    7.01
   7   3  -4   45.04    6.02
  -7  -3   4   18.88    5.21
  -7  -3   4   33.12    5.05
  -8  -3  -4  147.60    9.81
  -8   3  -4  147.85   12.00
  -8  -3   4  143.30    9.19
  -8   3  -4  149.34    9.22
  -8   3   4  142.76   11.83
   8  -3  -4  129.58   14.01
   8   3  -4  130.47    9.45
   9  -3  -4    6.18    4.56
  -9   3  -4    6.55    3.40
  -9  -3   4    9.52    3.52
  -9   3  -4   10.17    4.10
  -9   3   4    6.68    4.47
  -9  -3  -4   14.04    4.30
 -10  -3   4    4.54    2.93
  10  -3  -4   23.35    7.23
 -10   3  -4    8.77    4.74
 -10   3   4    8.33    4.61
 -10   3  -4   12.21    4.44
 -10  -3  -4    3.73    3.14
 -11  -3   4   12.14    4.16
 -11   3  -4   10.76    4.68
 -11   3   4   19.31    6.91
  11  -3  -4   13.06    5.72
 -11  -3  -4   12.16    4.77
 -11   3  -4    9.46    4.76
 -12  -3  -4    4.64    3.90
 -12  -3   4    2.58    3.59
  12  -3  -4    7.63    6.16
 -12   3  -4    5.27    5.40
 -12   3  -4    5.10    5.08
 -12   3   4   16.57    6.63
   0  -4  -4  427.42   14.02
   0   4  -4  398.82   12.79
  -1  -4   4    2.09    2.29
  -1  -4  -4    4.63    1.91
   1  -4   4    7.69    3.20
  -1   4  -4    5.54    2.33
   1  -4  -4    6.05    2.14
  -1  -4   4    5.64    0.93
   1   4  -4    3.62    1.76
  -1  -4  -4    2.14    1.97
   2   4  -4   95.77    5.79
  -2  -4   4   99.09    4.05
   2  -4   4   99.77    6.88
  -2   4  -4  104.26    7.16
   2  -4  -4   96.87    7.51
  -2  -4  -4   98.71    7.76
  -2  -4  -4  100.65    5.85
  -3  -4  -4  219.28    8.21
  -3  -4   4  221.29    7.11
  -3   4  -4  219.79    6.58
  -3  -4  -4  210.63   11.03
   3  -4  -4  223.24   12.59
  -3   4  -4  213.63   11.11
   3  -4   4  235.59    9.65
   4  -4  -4   44.66    7.38
   4  -4   4   41.69    3.97
  -4  -4   4   40.71    3.48
  -4   4  -4   43.60    3.57
  -4  -4  -4   33.92    5.37
  -4  -4  -4   40.37    3.44
   4   4  -4   34.34    3.93
  -4   4  -4   42.50    6.22
  -5  -4   4   11.96    2.70
   5   4  -4   13.54    3.01
  -5   4  -4   12.02    2.78
  -5  -4  -4   15.40    2.73
  -5   4  -4   13.60    3.83
  -5  -4  -4   14.20    3.92
   5  -4  -4   13.45    4.91
  -6   4  -4   14.39    4.37
   6   4  -4   20.44    3.77
  -6   4   4   22.28    5.51
  -6  -4   4   23.43    3.91
  -6  -4  -4   16.22    4.32
  -6  -4  -4   16.51    2.68
  -6   4  -4   21.92    3.80
   6  -4  -4   12.12    4.89
  -7  -4   4   48.04    5.61
   7  -4  -4   52.57    9.71
   7   4  -4   38.81    5.24
  -7  -4  -4   42.61    6.43
  -7   4  -4   49.53    5.83
  -7   4   4   50.72    8.25
  -7   4  -4   35.90    7.18
   8  -4  -4   78.80   11.80
  -8   4   4   56.25    9.15
  -8  -4   4   73.14    7.43
  -8   4  -4   69.76    7.31
  -8   4  -4   68.22   10.01
  -8  -4  -4   69.94    7.97
  -9  -4  -4   11.36    4.17
  -9   4  -4    7.20    4.06
  -9   4  -4   11.44    3.99
   9  -4  -4    6.92    5.03
  -9  -4   4    4.63    2.83
  -9   4   4   -0.66    3.85
 -10   4  -4    5.02    4.48
 -10  -4  -4   12.21    4.02
  10  -4  -4    6.00    6.44
 -10  -4   4   14.16    4.02
 -10   4   4    8.74    4.92
 -10   4  -4   13.26    5.06
 -11   4  -4   12.41    5.35
  11  -4  -4   18.02    6.21
 -11   4  -4    3.37    3.79
 -11  -4  -4    9.48    4.39
 -11  -4   4   -4.29    2.39
 -11   4   4    1.89    4.99
 -12   4  -4    5.80    5.10
 -12   4  -4   -4.28    4.18
 -12  -4   4    3.86    3.15
 -12  -4  -4   -1.68    3.54
  12  -4  -4    6.36    7.03
 -12   4   4   -4.13    5.09
   0  -5  -4  180.64    9.32
   0   5  -4  209.05    9.58
  -1   5  -4   19.55    3.94
  -1  -5   4   16.14    1.68
   1  -5  -4   15.75    3.86
   1   5  -4   19.84    3.46
  -1  -5  -4   17.11    3.44
  -1  -5  -4   11.25    3.37
  -1  -5   4    3.70    3.25
   1  -5   4   19.37    5.23
   2   5  -4   32.52    3.96
  -2  -5  -4   32.33    5.76
  -2  -5   4   29.19    2.37
  -2  -5  -4   28.77    3.72
   2  -5  -4   32.35    5.90
  -2   5  -4   35.42    5.55
   2  -5   4   23.05    4.49
  -3  -5  -4  126.65    9.21
   3  -5   4  137.73    8.21
   3  -5  -4  132.53   10.17
   3   5  -4  128.93    6.53
  -3  -5   4  132.13    5.65
  -3   5  -4  136.29    9.45
  -3  -5  -4  134.52    6.62
  -4  -5   4   -0.63    2.64
  -4   5  -4    3.54    2.59
  -4  -5  -4    7.14    1.73
  -4  -5   4   12.66    2.47
   4  -5   4   11.49    3.08
   4  -5  -4   13.56    4.46
   4   5  -4    4.69    1.74
  -4   5  -4    9.08    2.44
  -4  -5  -4    4.89    2.67
  -5  -5   4    0.91    3.03
  -5  -5  -4    9.57    3.60
  -5   5  -4   10.07    3.91
  -5  -5   4    7.00    2.33
  -5  -5  -4    8.47    1.92
  -5   5  -4   12.81    2.97
   5   5  -4    2.11    1.75
   5  -5  -4    9.20    3.96
   6   5  -4   44.33    4.24
   6  -5  -4   44.07    8.80
  -6   5  -4   47.61    7.93
  -6  -5   4   56.53    5.53
  -6   5  -4   67.60    6.26
  -6  -5  -4   65.30    7.92
   7  -5  -4   35.88    8.14
  -7   5  -4   35.66    5.50
  -7  -5   4   35.20    4.95
  -7   5  -4   35.43    7.30
  -7   5   4   47.03    8.53
  -7  -5  -4   32.05    6.15
  -8  -5   4   -0.12    1.83
  -8  -5   4   -1.93    3.23
  -8   5  -4   -0.41    2.60
   8  -5  -4    1.31    4.46
  -8  -5  -4   -1.45    2.32
  -8   5   4   -2.18    3.09
  -8   5  -4    0.60    3.02
  -9   5  -4   -1.12    3.08
  -9   5  -4    4.02    3.89
  -9  -5   4    1.29    2.10
  -9  -5  -4    2.77    3.21
   9  -5  -4    8.61    5.48
  -9  -5   4    1.41    2.80
  -9   5   4    0.60    3.70
 -10   5   4   -1.83    4.37
 -10  -5  -4    3.97    3.10
 -10  -5   4    4.00    2.49
 -10   5  -4   -1.43    3.78
  10  -5  -4    2.73    4.71
 -10   5  -4    4.15    4.21
 -11  -5   4    8.75    3.05
 -11  -5  -4    0.47    3.09
 -11   5  -4    2.74    4.31
 -11   5   4   -1.20    5.67
 -11   5  -4    3.74    4.47
  11  -5  -4    2.49    5.44
 -12   5   4   -2.72    5.80
 -12   5  -4    0.75    4.58
  12  -5  -4   23.21    7.78
 -12  -5   4   17.05    4.41
 -12  -5  -4    4.12    4.18
   0   6  -4   34.29    4.82
   0  -6   4   28.65    2.22
   0  -6  -4   35.28    5.14
   1   6  -4   18.27    3.45
  -1  -6  -4   16.40    4.97
   1  -6  -4   22.99    4.71
  -1  -6   4   17.89    2.08
   1  -6   4    7.76    4.78
  -1   6  -4   18.83    4.09
  -1  -6  -4   16.75    3.48
  -1  -6   4    6.01    3.87
  -2  -6  -4  101.68    8.82
   2  -6  -4   96.52    8.59
  -2  -6  -4  101.12    6.49
  -2   6  -4  102.06    8.07
   2   6  -4   94.49    6.04
  -2  -6   4   96.69    4.65
  -3  -6  -4   27.42    5.63
   3  -6  -4   40.77    7.36
  -3  -6  -4   34.93    3.81
  -3  -6   4   35.04    3.57
  -3   6  -4   35.71    6.19
   3   6  -4   40.53    3.85
   3  -6   4   31.90    5.65
   4   6  -4   69.80    4.73
  -4  -6  -4   72.39    8.41
  -4  -6  -4   65.08    4.06
  -4   6  -4   57.56    7.83
  -4  -6   4   61.37    4.54
   4  -6   4   67.09    5.84
   4  -6  -4   59.49    9.16
  -5   6  -4   59.10    5.14
   5   6  -4   55.37    4.31
  -5  -6  -4   51.02    7.32
  -5   6  -4   58.85    8.37
  -5  -6   4   55.31    4.76
   5  -6  -4   67.86    9.91
  -6   6  -4   62.06    9.24
  -6  -6   4   67.57    5.39
  -6  -6  -4   60.70    8.06
   6  -6  -4   89.42   11.97
  -6   6  -4   62.48    6.43
  -7   6  -4   57.34    9.46
  -7  -6  -4   60.07    8.12
   7  -6  -4   55.89   10.90
  -7   6  -4   61.07    7.00
  -7  -6   4   64.33    6.45
  -8   6  -4   32.45    7.64
  -8   6  -4   46.35    7.04
   8  -6  -4   34.67    9.10
  -8  -6   4   44.09    5.91
  -8  -6  -4   28.56    6.41
  -9  -6   4    5.33    2.51
  -9   6  -4    1.81    4.04
  -9  -6   4    3.65    5.42
   9  -6  -4    5.76    4.39
  -9  -6  -4    2.26    2.99
  -9   6  -4   11.75    4.88
 -10  -6  -4    1.43    3.61
  10  -6  -4    8.48    5.08
 -10  -6   4    5.43    2.65
 -10   6  -4    9.85    5.30
 -11   6  -4   19.87    7.44
  11  -6  -4   10.37    6.78
 -11   6   4   14.27    6.56
 -11  -6   4   16.73    4.28
 -11  -6  -4   14.83    5.59
   0  -7   4   -1.61    2.32
   0   7  -4    0.91    1.72
   0  -7  -4   -0.89    1.81
   0  -7   4    0.92    1.00
  -1  -7   4   -0.36    3.55
  -1  -7   4    0.93    1.07
   1  -7  -4   -0.17    2.09
   1  -7   4    0.55    3.58
   1  -7   4    0.67    1.09
   1   7  -4    1.63    1.65
  -1   7  -4    3.12    2.41
  -1  -7  -4   -3.86    2.00
  -1  -7  -4    1.49    1.99
   2  -7  -4   -2.13    2.50
  -2   7  -4    6.29    2.89
  -2  -7   4    3.34    1.45
   2  -7   4    1.51    4.26
  -2  -7   4   -2.26    3.81
  -2  -7  -4    8.20    2.45
  -2  -7  -4    3.62    2.60
   2   7  -4    5.70    2.34
  -3  -7  -4   84.04    9.81
   3   7  -4   72.95    5.30
   3  -7   4   76.88    8.22
  -3  -7  -4   97.06    5.73
  -3  -7   4   79.12    4.99
   3  -7  -4   71.95    9.90
  -3   7  -4   70.94    8.40
  -4  -7  -4   13.07    4.50
   4  -7  -4   21.21    6.30
  -4   7  -4   11.78    3.84
   4   7  -4   16.24    2.93
  -4  -7   4   15.21    3.15
  -4  -7   4    2.96    5.54
   4  -7   4   20.35    5.35
  -5   7  -4   -0.22    2.08
   5  -7  -4   -0.57    2.54
  -5  -7   4    3.29    1.92
  -5  -7   4   -3.27    4.27
  -5  -7  -4   -2.18    1.97
  -6   7  -4   11.07    4.31
   6  -7  -4   21.18    6.24
  -6  -7   4   12.70    3.17
  -6  -7   4   -0.11    4.75
  -6  -7  -4   11.47    3.85
   7  -7  -4   12.08    4.76
  -7   7  -4    4.75    3.31
  -7  -7   4   10.40    2.90
  -7  -7  -4    3.67    2.90
  -7  -7   4   -0.61    5.47
  -8  -7   4    4.68    4.74
  -8  -7   4   14.79    3.94
  -8   7  -4   14.80    5.37
   8  -7  -4    9.95    5.90
  -8  -7  -4   12.26    4.00
  -9  -7   4    2.74    4.92
  -9  -7  -4    4.37    3.09
  -9   7  -4   -1.48    3.15
   9  -7  -4    1.61    5.13
  -9  -7   4    1.83    2.27
 -10  -7   4    6.27    3.35
  10  -7  -4    9.77    5.90
 -10  -7  -4    8.17    4.60
 -10   7  -4   -4.69    3.62
 -11   7  -4   10.01    5.21
 -11  -7  -4    2.37    4.13
 -11  -7   4    6.64    3.28
  11  -7  -4    7.92    7.58
   0  -8  -4   63.39    9.90
   0  -8   4   71.41    4.44
   0  -8   4   42.10    9.53
   0  -8  -4   65.30    7.56
   0   8  -4   70.89    6.66
  -1  -8  -4   15.49    5.99
   1  -8   4    5.75    5.21
  -1  -8   4    7.93    5.25
  -1  -8  -4   10.23    3.02
   1   8  -4   11.72    3.57
  -1   8  -4   15.37    4.20
   1  -8  -4   13.83    4.56
  -1  -8   4   17.62    2.85
   2  -8   4    6.51    5.25
  -2  -8   4   -0.04    4.14
   2  -8  -4    1.97    3.19
  -2   8  -4    7.42    3.40
  -2  -8  -4    9.65    2.84
  -2  -8   4   11.97    2.59
   2   8  -4   12.23    2.85
  -2  -8  -4   10.20    4.58
  -3  -8   4   94.64    5.85
   3  -8  -4   96.70   11.60
  -3   8  -4   92.36    8.75
   3  -8   4   87.33    9.35
   3   8  -4   89.82    6.24
  -3  -8  -4   96.24   10.99
  -4  -8  -4  113.60   11.68
  -4   8  -4  116.10   10.22
   4  -8   4  115.34    9.62
  -4  -8   4  104.03    6.63
   4  -8  -4  111.35   12.98
  -5  -8   4    8.95    2.69
  -5  -8  -4    7.26    3.52
   5  -8   4   10.92    4.33
   5  -8  -4   13.20    4.78
  -5   8  -4   13.15    4.40
  -5  -8   4   -5.66    5.72
  -6   8  -4   41.10    7.98
  -6  -8  -4   41.98    7.34
   6  -8  -4   48.19   10.32
  -6  -8   4   51.96    5.61
   7  -8  -4   10.33    4.51
  -7  -8  -4    0.60    2.69
  -7  -8   4   -0.67    7.94
  -7  -8   4   13.38    3.38
  -7   8  -4    7.03    3.68
  -8  -8   4    1.88    5.30
  -8  -8   4    3.01    2.40
  -8   8  -4    2.63    3.70
  -8  -8  -4    6.15    2.81
   8  -8  -4    6.42    4.58
  -9  -8  -4    1.00    2.52
   9  -8  -4    0.11    5.19
  -9   8  -4    1.52    3.89
  -9  -8   4   -4.10    4.03
  -9  -8   4   -1.62    2.21
 -10   8  -4    5.87    4.49
  10  -8  -4   10.97    6.14
 -10  -8   4    2.39    2.77
 -10  -8  -4    7.29    3.19
 -11  -8   4    1.25    3.31
 -11  -8  -4    7.37    3.59
   0  -9  -4   60.74   10.45
   0   9  -4   65.42    7.68
   0  -9  -4   67.21    8.23
   1  -9  -4   34.56    6.94
  -1  -9  -4   22.03    6.78
   1  -9   4   21.90    8.19
   1   9  -4   29.60    5.23
  -1   9  -4   24.69    5.56
  -1  -9  -4   26.77    4.74
   2  -9  -4   10.50    4.05
  -2  -9  -4    6.50    4.30
  -2   9  -4    2.77    2.81
   2   9  -4    6.42    2.83
  -2  -9   4    4.89    5.84
  -2  -9   4   10.86    2.69
   2  -9   4   13.44    5.24
  -3  -9  -4   32.35    7.77
  -3  -9   4   21.07    3.72
   3  -9  -4   20.40    5.92
  -3   9  -4   30.61    6.49
  -3  -9   4    5.02    6.47
   3  -9   4   13.53    5.76
  -4  -9   4   -9.58    5.73
  -4  -9  -4    2.82    3.35
   4  -9  -4   -5.47    3.31
  -4   9  -4   -2.06    2.43
  -4  -9   4    3.35    2.09
   4  -9   4    2.14    4.32
  -5  -9  -4   24.83    6.30
  -5   9  -4   30.85    7.02
   5  -9  -4   32.61    8.17
  -5  -9   4   37.82    5.01
   6  -9  -4    3.25    4.24
  -6  -9   4  -12.88    5.72
  -6  -9  -4    0.61    3.32
  -6  -9   4    3.09    2.27
  -6   9  -4    3.07    3.82
  -7  -9  -4    3.21    2.56
  -7   9  -4   -0.38    3.05
  -7  -9   4    7.31    7.62
   7  -9  -4   10.92    5.54
  -7  -9   4    2.20    2.22
  -8  -9  -4   13.19    4.83
  -8   9  -4    2.79    3.95
  -8  -9   4   -5.84    6.70
  -8  -9   4    4.90    2.96
   8  -9  -4   13.25    5.85
  -9   9  -4   -3.35    3.35
  -9  -9  -4   -1.38    2.94
  -9  -9   4    1.18    2.57
  -9  -9   4   -1.54    5.57
   9  -9  -4    5.95    6.19
  10  -9  -4   18.25    7.46
 -10  -9   4    7.19    3.56
 -10  -9  -4   -1.64    2.94
 -10   9  -4    7.36    5.03
   0  10  -4    1.80    2.55
   0 -10   4    0.10    5.10
   0 -10  -4   -3.33    3.78
   0 -10  -4   -2.23    2.76
  -1  10  -4   19.80    5.08
  -1 -10   4    0.09    5.20
   1 -10   4   18.92    7.39
   1 -10  -4   29.21    6.55
   1  10  -4   14.39    4.78
  -1 -10  -4   10.13    5.62
  -2 -10  -4    6.06    4.02
  -2  10  -4    2.97    2.97
   2 -10  -4    1.31    3.20
   2 -10   4    7.77    6.12
  -2 -10   4    1.60    4.91
  -3 -10  -4    2.18    3.21
   3 -10   4    2.97    5.06
   3 -10  -4   13.18    5.87
  -3  10  -4    8.66    3.80
  -3 -10   4    4.68    6.53
   4 -10  -4   31.53    8.21
  -4 -10  -4   19.49    6.02
   4 -10   4   27.23    6.90
  -4 -10   4    0.56    7.29
  -4  10  -4   42.38    8.04
  -5  10  -4   13.53    5.42
   5 -10  -4   -1.11    4.54
  -5 -10   4   -2.97    7.12
  -5 -10  -4   -5.31    3.11
  -5 -10   4    2.35    2.12
  -6 -10   4   -1.60    7.45
  -6 -10  -4    5.43    3.74
  -6 -10   4   11.91    3.19
  -6  10  -4   21.03    5.83
   6 -10  -4   22.11    7.66
  -7  10  -4    1.30    3.13
   7 -10  -4   11.13    5.51
  -7 -10  -4    7.43    3.67
  -7 -10   4    2.29    2.23
  -8  10  -4   -2.17    3.74
  -8 -10  -4    3.70    3.83
   8 -10  -4   10.33    7.04
  -8 -10   4   -0.85    8.26
  -8 -10   4   -2.90    2.45
  -9  10  -4    0.97    4.23
  -9 -10  -4   -3.15    3.07
  -9 -10   4    3.99    7.35
  -9 -10   4    0.47    2.73
   9 -10  -4   -2.05    5.36
   0  11  -4    1.94    3.05
   0 -11  -4    2.74    4.91
   0 -11   4    1.90    5.76
   1 -11  -4    9.06    4.43
   1 -11   4   14.40    6.50
  -1 -11   4    1.62    5.62
  -1  11  -4    6.13    3.87
   1 -11  -4   12.18    6.87
  -1 -11  -4   16.95    6.40
  -2  11  -4    3.39    2.94
   2 -11   4    0.92    5.23
  -2 -11   4   -5.94    5.86
   2 -11  -4   -0.09    3.58
  -2 -11  -4   -5.77    3.88
   3 -11   4   -1.73    5.57
  -3  11  -4    0.57    3.04
   3 -11  -4    1.20    4.41
  -3 -11   4   -0.47    6.17
  -3 -11  -4    5.62    4.60
  -4  11  -4    2.06    4.01
   4 -11  -4   13.40    6.19
  -4 -11   4    9.06    8.03
  -4 -11  -4    8.69    4.72
  -5  11  -4    3.36    3.65
   5 -11  -4   -0.61    5.54
  -5 -11  -4   -0.05    3.96
  -5 -11   4    7.44    8.97
   6 -11  -4  -10.07    4.96
  -6 -11   4   -9.18    8.40
  -6  11  -4    1.24    3.42
  -6 -11  -4   -5.66    2.86
  -7 -11  -4    9.15    4.18
  -7  11  -4    3.14    4.09
  -7 -11   4   -1.28    9.15
   7 -11  -4   -1.83    6.23
  -8  11  -4    2.22    4.50
  -8 -11  -4    0.90    3.58
   8 -11  -4   -6.47    6.62
  -8 -11   4    7.41    9.79
   0 -12   4    6.50    7.10
   0 -12  -4    7.43    5.86
   1 -12  -4    5.60    6.23
   1 -12   4    4.75    7.28
  -1 -12  -4   -4.63    4.34
  -1 -12   4    4.43    6.10
  -1  12  -4   -1.94    3.32
   2 -12   4   -3.91    5.86
  -2 -12   4   -4.60    5.63
  -2 -12  -4    1.06    4.87
  -2  12  -4    3.72    3.33
   2 -12  -4   -3.21    4.50
   3 -12  -4    6.81    6.12
  -3 -12  -4   -1.31    4.32
  -3 -12   4   -2.64    6.37
   3 -12   4   -1.81    5.95
  -3  12  -4    6.50    3.97
  -4 -12  -4   -1.06    3.92
  -4  12  -4    4.33    3.90
   4 -12  -4    9.59    6.83
  -4 -12   4   12.25    9.57
  -5 -12   4    8.78    8.77
  -5  12  -4    0.43    3.63
  -5 -12  -4   -0.77    3.98
   5 -12  -4    5.02    5.68
  -6  12  -4   -1.35    3.64
  -6 -12  -4    2.73    4.10
  -6 -12   4   -2.42    8.53
   6 -12  -4    4.72    7.32
  -7 -12  -4    4.20    3.68
   7 -12  -4   -6.69    6.68
  -7 -12   4   -1.45    9.74
  -7  12  -4   -3.62    4.06
   0 -13  -4    4.45    5.46
   0 -13   4    5.08    6.64
  -1 -13  -4    1.74    5.14
  -1 -13   4   -1.47    6.13
   1 -13  -4    8.35    7.70
   1 -13   4   -3.76    6.29
   2 -13  -4    3.65    8.48
  -2  13  -4   -1.61    3.75
  -2 -13   4    5.04    7.08
   2 -13   4   -2.03    7.03
  -2 -13  -4   -5.37    4.63
   3 -13   4   -0.63    5.75
   3 -13  -4    5.19    6.20
  -3 -13  -4    4.24    5.38
  -3 -13   4   12.65    9.06
  -3  13  -4    7.94    4.55
  -4 -13  -4    4.01    5.13
  -4 -13   4   -2.08    7.08
  -4  13  -4   -0.61    3.63
   4 -13  -4    6.36    7.47
  -5 -13   4    8.55   10.74
  -5  13  -4   -5.04    4.03
  -5 -13  -4    7.21    5.15
   5 -13  -4    6.21    7.30
  -6 -13   4   -7.20    9.20
  -6 -13  -4   -2.77    3.92
  -6  13  -4   -6.79    4.45
   6 -13  -4   -2.58    7.41
   0 -14  -4    0.87    7.18
   0 -14   4   -7.04    7.34
   1 -14   4    7.95    7.58
  -1 -14  -4    7.17    6.68
  -1 -14   4   -0.06    8.11
   1 -14  -4    7.30    7.66
   2 -14   4   -1.11    6.96
  -2 -14   4   -0.16    7.28
  -2 -14  -4   -1.31    5.13
   2 -14  -4   -7.95    8.73
  -3 -14  -4   -1.59    5.14
   3 -14  -4  -18.01   11.36
  -3 -14   4   -8.39    7.24
  -4  14  -4    0.68    4.54
  -4 -14   4    6.60    9.04
  -4 -14  -4    5.41    5.12
  -5  14  -4   -2.61    5.21
   0 -15  -4   10.17    7.32
   0 -15   4   -2.17    8.27
  -1 -15   4   -8.05    8.00
   1 -15  -4    7.67    7.77
   1 -15   4    1.98    8.61
  -1 -15  -4   12.01    7.03
  -2 -15   4   -8.07    6.36
   2 -15  -4    1.56    9.88
  -2 -15  -4  -10.40    5.87
   2 -15   4    7.38    8.32
   0   0  -5    0.16    1.12
   1   0  -5 1638.66   30.20
  -1   0  -5 1593.94   28.74
  -1   0  -5 1579.39   25.00
   2   0  -5 1714.00   32.07
  -2   0  -5 1716.41   30.07
  -2   0   5 1705.46   29.83
  -2   0  -5 1642.49   25.27
  -3   0  -5  911.99   21.43
   3   0  -5  882.51   22.95
  -3   0   5  935.85   20.43
  -3   0  -5  902.79   17.47
  -3   0   5  939.49   20.23
  -4   0   5   -1.54    1.32
  -4   0  -5    0.61    1.15
  -4   0  -5   -1.18    1.00
   4   0  -5    2.02    2.02
  -4   0   5   -1.22    1.35
  -5   0  -5    4.32    1.93
  -5   0  -5    0.16    1.32
   5   0  -5    3.56    2.31
  -5   0   5    1.01    1.83
  -5   0   5    3.02    2.10
   6   0  -5   91.39    8.24
  -6   0  -5   74.15    6.85
  -6   0   5   76.83    7.81
  -6   0   5   84.89    5.95
  -6   0  -5   75.72    5.71
  -7   0  -5   11.19    3.82
  -7   0  -5   10.52    3.44
  -7   0   5   10.94    3.45
   7   0  -5   12.02    4.41
  -8   0  -5    7.68    3.42
  -8   0  -5    6.24    2.87
   8   0  -5   11.83    4.50
  -8   0   5    6.95    3.11
  -9   0  -5   -3.07    2.89
   9   0  -5   -0.02    3.71
  -9   0   5   -3.28    2.20
  -9   0  -5   -2.06    2.16
 -10   0   5   10.11    4.09
  10   0  -5   15.77    5.14
 -10   0  -5    6.85    2.96
 -10   0  -5   10.08    4.50
 -11   0  -5   -1.52    2.85
  11   0  -5    8.11    4.31
 -11   0   5    5.67    3.59
 -12   0   5   -2.82    3.09
 -12   0  -5   -3.60    3.24
   0   1  -5  516.34   14.90
   0  -1   5  519.60   14.29
   0  -1  -5  527.06   15.87
  -1  -1   5   21.60    3.74
   1  -1  -5   19.46    3.92
  -1  -1  -5   20.58    3.64
  -1   1  -5   19.26    2.32
   1   1  -5   19.65    3.53
  -1  -1  -5   15.17    3.26
  -1   1  -5   20.15    3.81
   2  -1  -5  471.72   15.99
  -2   1  -5  439.02    9.83
  -2  -1  -5  458.93   13.48
  -2  -1   5  456.92   11.95
  -2  -1   5  449.89   14.05
   2   1  -5  458.30   15.02
  -2  -1  -5  480.71   14.22
  -2   1  -5  472.08   14.54
   3  -1  -5  238.22   11.93
  -3  -1  -5  263.09   10.03
   3   1  -5  260.31   11.56
  -3   1  -5  274.91   11.54
  -3  -1   5  249.82   10.51
  -3  -1  -5  265.29   10.56
  -3   1   5  264.14   10.99
  -3  -1   5  269.13    9.83
  -3   1  -5  265.17    7.83
  -4  -1  -5   80.13    5.53
  -4  -1  -5   84.24    6.10
  -4   1  -5   84.75    6.60
  -4   1  -5   85.85    4.74
   4  -1  -5   86.12    7.36
   4   1  -5   77.34    6.57
  -4   1   5   75.70    6.37
  -4  -1   5   75.16    5.95
  -4  -1   5   66.77    5.37
  -5  -1  -5   11.76    2.95
  -5   1   5    9.85    3.50
  -5  -1  -5    9.73    2.65
   5  -1  -5    6.66    2.89
  -5  -1   5   10.14    3.09
   5   1  -5   10.14    3.69
  -5   1  -5   12.23    2.48
  -5  -1   5    7.32    2.46
  -5   1  -5   12.40    3.49
  -6  -1   5   67.33    6.99
  -6   1  -5   68.95    5.06
  -6  -1  -5   75.25    6.51
  -6   1  -5   61.19    7.48
   6  -1  -5   70.63    9.03
  -6   1   5   67.32    7.69
  -6  -1  -5   60.95    5.44
  -6  -1   5   65.46    5.74
   6   1  -5   63.74    7.82
  -7   1  -5  113.52    7.09
  -7  -1  -5  110.14    7.72
  -7   1  -5  113.36    9.47
  -7  -1   5  110.63    8.49
   7  -1  -5   96.20   10.87
  -7  -1  -5  114.64    8.65
  -7   1   5  115.84    9.37
   7   1  -5  108.05    9.23
   8   1  -5   80.56    9.33
  -8  -1  -5   76.24    6.83
  -8   1  -5   76.92    6.49
  -8   1   5   87.02    9.99
   8  -1  -5   79.19   10.59
  -8   1  -5   85.30    9.85
  -8  -1  -5   87.17    7.82
  -8  -1   5   91.12    9.21
  -9   1  -5   21.71    4.76
  -9  -1   5   33.85    6.92
   9   1  -5   28.08    6.48
  -9  -1  -5   23.43    5.79
  -9   1  -5   29.75    6.37
  -9   1   5   15.41    5.06
  -9  -1  -5   22.60    4.89
   9  -1  -5   18.08    5.47
  10   1  -5    6.87    3.78
 -10   1   5    3.33    3.40
 -10  -1   5    4.68    3.45
 -10   1  -5    2.92    3.41
  10  -1  -5    7.55    4.59
 -10   1  -5    5.03    3.11
 -10  -1  -5    1.69    3.16
 -11   1   5    5.20    4.19
  11  -1  -5   -3.28    4.20
 -11   1  -5    1.82    4.16
 -11  -1   5   -3.58    2.97
 -11  -1  -5    5.06    3.40
 -11   1  -5    1.01    3.06
 -12   1   5    5.57    3.99
 -12  -1   5    4.00    3.93
 -12  -1  -5   -1.03    3.57
 -12   1  -5   -6.33    3.17
   0  -2  -5   52.75    5.06
   0   2  -5   61.91    5.04
   0  -2   5   53.64    4.75
   1   2  -5    8.62    2.70
  -1  -2  -5    5.66    2.37
  -1  -2   5    9.84    3.22
   1  -2  -5    6.19    2.57
  -1  -2  -5    5.90    2.25
   1  -2   5   11.75    2.97
  -1   2  -5    2.48    1.77
  -2   2  -5  700.37   18.43
  -2  -2  -5  666.32   17.44
  -2  -2   5  661.92   19.13
   2   2  -5  682.10   17.71
   2  -2  -5  648.46   19.75
  -2  -2  -5  689.52   18.73
  -2  -2   5  686.71   13.92
   2  -2   5  686.00   16.98
  -2   2  -5  690.92   10.37
  -3  -2  -5   29.61    4.20
  -3  -2  -5   30.23    4.46
  -3  -2   5   31.44    3.63
  -3   2  -5   26.31    2.23
  -3   2  -5   32.08    4.96
   3  -2  -5   26.12    5.08
   3   2  -5   34.10    4.94
  -3  -2   5   40.78    5.95
  -4  -2  -5    8.73    2.43
   4   2  -5    9.90    2.85
  -4  -2  -5    7.02    2.14
   4  -2  -5    8.78    3.39
  -4  -2   5   15.72    4.36
  -4   2  -5   10.15    3.12
  -4  -2   5    6.80    2.16
  -4   2   5    8.26    2.98
  -4   2  -5   10.48    1.98
   5   2  -5   74.17    6.76
  -5  -2  -5   75.17    6.06
  -5  -2   5   77.61    6.02
  -5   2   5   93.77    8.04
  -5  -2  -5   70.80    5.65
  -5   2  -5   80.90    4.74
  -5  -2   5   77.04    6.96
   5  -2  -5   85.60    9.60
  -5   2  -5   81.20    7.23
  -6  -2  -5  151.70    8.91
  -6  -2   5  153.39    9.85
   6   2  -5  156.99   10.18
  -6  -2   5  151.89    8.97
  -6   2   5  137.13    9.99
   6  -2  -5  155.44   11.85
  -6  -2  -5  173.55    9.50
  -6   2  -5  145.67    7.06
  -6   2  -5  165.11   10.97
  -7   2  -5   75.40    9.21
   7   2  -5   66.45    8.13
  -7   2  -5   75.23    5.81
  -7   2   5   63.16    8.37
   7  -2  -5   78.24   10.46
  -7  -2   5   61.19    6.60
  -7  -2  -5   70.49    6.39
  -7  -2   5   66.81    7.24
  -7  -2  -5   70.88    7.15
  -8  -2  -5  157.46   10.09
  -8  -2  -5  180.64   10.50
   8  -2  -5  165.29   13.62
  -8   2   5  161.84   12.32
  -8   2  -5  162.75    9.18
  -8  -2   5  157.78   10.28
  -8  -2   5  163.52   10.71
   8   2  -5  155.77   11.32
  -8   2  -5  159.33   12.18
   9  -2  -5    8.16    4.04
  -9  -2   5    0.69    2.22
  -9   2  -5    1.62    2.99
  -9   2  -5    3.72    3.09
  -9  -2  -5    3.85    3.21
   9   2  -5    6.55    3.88
  -9   2   5    5.05    3.19
 -10  -2  -5    8.23    3.73
 -10   2   5   13.91    5.00
 -10  -2   5    6.24    3.52
  10  -2  -5    0.63    4.64
 -10   2  -5    9.78    3.64
 -10   2  -5    9.63    5.12
  11  -2  -5    2.43    4.46
 -11   2   5   -1.17    3.20
 -11   2  -5   -2.71    3.96
 -11   2  -5    0.47    3.26
 -11  -2  -5   -1.70    2.93
 -11  -2   5    1.49    3.19
  12  -2  -5   -9.00    4.55
 -12  -2   5   -0.38    3.44
 -12   2  -5    3.64    4.11
 -12   2   5    0.64    3.73
 -12  -2  -5    2.21    3.76
   0  -3   5    8.19    3.24
   0   3  -5   10.15    2.82
   0  -3  -5    7.82    2.71
   1   3  -5  152.98    7.92
  -1  -3  -5  172.15    9.89
   1  -3   5  154.02    8.35
  -1  -3  -5  161.27    8.73
   1  -3  -5  158.47    9.21
  -1   3  -5  160.45    8.56
  -1  -3   5  155.52    4.86
  -1  -3   5  163.15    9.54
  -2  -3   5  153.84    5.70
  -2  -3   5  158.74   10.10
  -2  -3  -5  153.99    7.94
   2   3  -5  154.57    7.96
  -2   3  -5  154.71    8.89
   2  -3   5  150.39    8.02
   2  -3  -5  165.40    9.81
  -2  -3  -5  163.11    9.60
   3  -3  -5  238.05   12.86
  -3  -3   5  259.36   13.60
  -3   3  -5  266.82   12.14
  -3  -3  -5  263.83   12.04
   3   3  -5  253.47   10.47
  -3  -3   5  260.15    8.43
  -3   3  -5  262.69    6.11
  -3  -3  -5  257.50   10.36
   3  -3   5  260.69   10.12
   4  -3  -5   94.39    8.69
  -4   3  -5   93.90    4.35
  -4   3  -5  100.90    7.82
  -4  -3   5   99.67    5.73
   4   3  -5  103.59    7.24
  -4  -3  -5  100.30    7.43
  -4  -3  -5  103.69    6.51
  -5   3  -5    4.80    2.34
   5  -3  -5    4.00    2.57
  -5  -3  -5    4.42    2.47
  -5  -3  -5    2.43    1.72
  -5   3  -5    4.54    1.77
   5   3  -5    1.19    1.93
  -5  -3   5    6.37    2.27
  -5  -3   5    2.25    1.99
  -5   3   5    4.23    2.55
  -6  -3   5   76.51    6.30
   6  -3  -5   95.17   11.33
  -6   3  -5   78.23    5.34
  -6  -3  -5   85.87    6.33
  -6   3   5   74.92    8.83
  -6  -3  -5   92.14    7.56
   6   3  -5   88.18    7.32
  -6   3  -5   81.86    9.30
  -7  -3   5   13.37    3.19
  -7   3   5    9.18    3.71
   7   3  -5   21.86    5.05
  -7  -3   5   25.56    6.78
  -7   3  -5   14.43    4.46
  -7  -3  -5   23.22    4.19
  -7   3  -5   22.93    4.00
  -7  -3  -5   11.61    3.47
   7  -3  -5   13.01    5.00
  -8  -3   5   26.19    6.80
  -8   3  -5   26.74    4.80
  -8   3  -5   16.48    5.66
  -8   3   5   30.68    6.59
  -8  -3   5   24.51    5.15
   8  -3  -5   35.28    8.55
  -8  -3  -5   16.93    4.62
   8   3  -5   18.74    5.17
   9  -3  -5   10.17    5.50
  -9  -3  -5    7.42    3.96
  -9   3  -5   15.75    4.33
  -9  -3   5   13.97    3.85
  -9   3  -5    8.01    3.88
  -9   3   5   10.15    4.66
 -10   3   5    6.80    4.40
 -10  -3  -5    6.63    3.37
 -10   3  -5   -1.29    3.21
 -10  -3   5    5.27    3.27
 -10   3  -5    8.04    3.77
  10  -3  -5    0.85    4.72
 -11   3  -5    7.33    4.43
 -11   3  -5    8.60    4.62
 -11  -3  -5    4.49    3.94
 -11   3   5    4.26    4.72
  11  -3  -5    0.59    4.56
 -11  -3   5    9.24    3.83
 -12  -3   5   -4.69    3.14
  12  -3  -5   -0.72    4.69
 -12  -3  -5    1.63    3.73
 -12   3  -5   -0.10    4.11
 -12   3  -5    8.81    4.86
 -12   3   5    4.10    5.82
   0  -4   5    0.69    2.79
   0  -4  -5    1.18    2.07
   0   4  -5    2.09    1.59
  -1  -4   5  203.13   12.35
   1   4  -5  215.58    9.58
  -1  -4  -5  215.35   12.05
  -1  -4  -5  214.63   10.32
  -1   4  -5  202.15   10.13
   1  -4   5  213.34   10.88
   1  -4  -5  211.69   10.91
  -1  -4   5  213.44    5.25
  -2  -4   5   58.89    3.25
  -2  -4  -5   58.12    5.04
   2  -4   5   55.27    5.25
   2  -4  -5   56.01    7.12
  -2  -4  -5   53.06    6.98
   2   4  -5   52.29    4.72
  -2   4  -5   61.87    5.90
   3  -4  -5  106.11    9.09
  -3  -4   5  108.85    5.15
  -3  -4  -5  103.29    6.47
   3  -4   5  111.42    6.98
   3   4  -5  111.42    6.89
  -3   4  -5  101.63    8.13
  -3   4  -5  100.21    4.05
  -3  -4  -5  102.37    8.12
  -4   4  -5   63.33    7.59
   4  -4  -5   74.18    9.01
  -4  -4  -5   62.76    4.92
   4  -4   5   65.29    5.15
   4   4  -5   63.48    5.32
  -4  -4  -5   70.43    7.66
  -4   4  -5   66.63    3.98
  -4  -4   5   65.14    4.54
  -5  -4  -5    1.08    1.49
  -5  -4   5   -1.79    2.71
   5   4  -5    2.20    1.72
   5  -4  -5    2.67    3.00
  -5  -4  -5    0.68    2.46
  -5   4  -5    3.04    2.99
  -5  -4   5    3.87    1.94
  -5   4  -5    3.41    1.73
   6   4  -5   82.36    6.71
  -6   4  -5   74.99    5.60
  -6  -4  -5   87.73    7.80
  -6   4  -5   74.87    9.27
   6  -4  -5   72.84   10.61
  -6  -4   5   75.08    5.97
  -6  -4  -5   74.23    5.69
  -7  -4  -5   49.16    7.14
  -7   4  -5   47.81    8.24
  -7   4   5   50.04    8.43
   7   4  -5   52.33    6.29
   7  -4  -5   60.82   10.62
  -7  -4   5   60.81    6.42
  -7   4  -5   65.27    6.48
   8  -4  -5    0.09    3.75
  -8  -4   5    3.80    2.51
  -8   4  -5   -1.13    2.41
  -8   4   5   -3.19    3.08
  -8  -4   5    0.60    2.27
  -8  -4  -5    1.96    2.84
  -8   4  -5    6.77    3.70
  -9   4  -5    0.55    2.97
  -9  -4  -5    1.76    2.94
   9  -4  -5    0.34    3.75
  -9   4   5    0.28    3.61
  -9   4  -5    1.46    3.45
  -9  -4   5    3.19    2.72
  10  -4  -5   -1.06    4.14
 -10  -4   5   -4.50    2.17
 -10   4   5   -1.26    4.07
 -10   4  -5   -0.95    3.49
 -10   4  -5    4.37    4.17
 -10  -4  -5    2.30    3.16
 -11  -4  -5    0.24    3.22
 -11   4  -5   -1.59    4.17
 -11   4   5    0.06    4.79
  11  -4  -5    0.09    5.37
 -11  -4   5   -2.72    2.75
 -11   4  -5    2.86    4.35
 -12  -4  -5   -0.71    3.56
 -12   4   5   -0.16    5.49
 -12  -4   5   -0.88    3.01
 -12   4  -5    2.38    4.55
  12  -4  -5   -4.13    5.00
   0  -5  -5   56.54    6.43
   0   5  -5   59.39    5.47
   1  -5   5   38.83    6.44
   1   5  -5   41.24    4.94
  -1  -5   5   37.80    2.11
  -1  -5  -5   42.47    6.93
  -1   5  -5   39.56    5.59
   1  -5  -5   40.96    5.95
  -1  -5  -5   43.18    5.33
   2  -5  -5   -1.94    1.75
  -2  -5   5    1.64    3.04
  -2  -5  -5    3.82    2.19
  -2  -5  -5    4.40    2.95
  -2   5  -5   10.10    3.35
   2   5  -5    8.33    2.60
   2  -5   5   11.49    4.32
  -2  -5   5    8.83    1.49
  -3   5  -5   79.95    7.55
  -3  -5  -5   88.43    6.09
  -3  -5  -5   97.29    8.57
   3  -5  -5   84.22    9.42
  -3  -5   5   92.03    4.78
   3  -5   5   93.89    7.01
   3   5  -5   83.67    6.05
   4  -5  -5    0.95    2.63
  -4   5  -5    1.86    2.29
   4  -5   5    2.11    2.25
  -4  -5   5    1.10    1.33
  -4  -5  -5    2.17    1.62
  -4  -5   5   -0.44    2.54
   4   5  -5    2.14    1.96
  -4   5  -5    2.68    1.56
  -4  -5  -5    5.09    2.70
  -5   5  -5    5.86    2.24
  -5  -5   5   -0.99    3.39
  -5   5  -5    0.24    1.92
  -5  -5  -5    2.17    1.60
   5  -5  -5    6.68    3.30
  -5  -5   5    2.28    1.57
   5   5  -5    3.15    2.12
   5  -5   5    1.16    2.04
  -5  -5  -5    2.93    3.15
  -6  -5   5    1.71    3.00
  -6  -5  -5    3.31    3.38
  -6   5  -5    3.60    3.06
   6  -5  -5    4.14    3.51
  -6  -5   5    9.17    2.69
   6   5  -5    9.00    2.44
  -6   5  -5    7.05    2.69
  -7  -5   5   43.31    5.56
  -7  -5  -5   36.45    6.73
   7  -5  -5   40.49    9.18
  -7   5  -5   43.37    5.77
  -7   5  -5   48.89    8.69
  -8   5  -5   33.12    5.84
  -8  -5   5   26.48    4.87
  -8  -5  -5   23.50    5.61
   8  -5  -5   30.74    8.46
  -8   5  -5   23.02    6.45
  -9   5   5   20.69    6.84
  -9  -5   5   14.64    4.16
  -9   5  -5   14.42    4.89
   9  -5  -5   22.08    7.09
  -9  -5  -5   18.13    5.50
  -9   5  -5   10.85    5.92
 -10   5  -5   -1.15    3.54
 -10   5   5   -0.09    4.46
  10  -5  -5    3.84    5.02
 -10  -5   5    5.51    2.79
 -10  -5  -5    0.63    3.33
 -11   5  -5   11.57    5.36
 -11   5   5   -0.12    5.35
  11  -5  -5    7.25    5.78
 -11  -5  -5    7.49    4.20
 -11  -5   5    6.80    3.68
   0   6  -5   -2.97    1.42
   0  -6   5   -1.51    2.22
   0  -6  -5    0.91    1.92
  -1  -6   5   34.34    2.20
  -1   6  -5   40.01    5.85
  -1  -6  -5   39.90    7.26
  -1  -6  -5   41.06    5.43
   1   6  -5   34.34    4.90
   1  -6  -5   35.46    5.92
  -2  -6  -5   42.03    7.26
   2   6  -5   36.73    4.71
  -2  -6  -5   35.90    5.04
  -2   6  -5   36.11    6.11
  -2  -6   5   39.71    2.81
   2  -6  -5   31.00    6.36
   2  -6   5   52.36    7.80
  -3  -6  -5   19.82    3.78
   3   6  -5   22.68    3.82
  -3  -6  -5   24.27    5.79
  -3   6  -5   18.77    4.86
   3  -6  -5   11.44    4.14
   3  -6   5   26.67    5.52
  -3  -6   5   19.10    2.64
   4  -6  -5   18.08    5.26
   4   6  -5   18.15    3.51
  -4  -6  -5   21.84    5.39
  -4  -6  -5   18.71    3.43
   4  -6   5   19.88    4.48
  -4   6  -5   12.97    4.25
  -4  -6   5   21.19    3.11
   5   6  -5   62.43    5.21
  -5   6  -5   70.86    9.27
  -5   6  -5   65.68    5.13
   5  -6  -5   73.55   10.84
  -5  -6   5   69.37    5.33
   5  -6   5   76.21    6.15
  -5  -6  -5   65.99    8.64
   6  -6  -5   67.17   11.09
  -6  -6   5   71.83    5.63
  -6   6  -5   73.37    5.98
  -6  -6  -5   58.09    8.55
  -6   6  -5   76.06   10.19
  -7  -6  -5   20.41    5.30
  -7   6  -5   14.02    4.71
  -7  -6   5    2.24    4.11
  -7  -6   5   19.20    3.86
   7  -6  -5   19.40    6.56
  -8  -6  -5    6.80    3.80
   8  -6  -5    3.69    3.96
  -8  -6   5    6.20    2.60
  -8   6  -5    2.75    3.59
  -8  -6   5    3.87    4.11
  -9  -6  -5    6.70    3.95
  -9  -6   5    1.05    4.03
   9  -6  -5   16.00    6.24
  -9   6  -5   14.97    5.63
  -9  -6   5   13.14    3.79
 -10  -6  -5   -0.86    3.35
  10  -6  -5    9.83    6.02
 -10  -6   5    3.22    3.21
 -10   6  -5   10.19    5.83
 -11  -6  -5    0.22    3.44
 -11   6  -5    4.52    4.29
 -11  -6   5    1.42    2.78
  11  -6  -5   -0.57    5.97
   0  -7   5    2.63    3.16
   0  -7  -5   11.06    3.25
   0   7  -5   10.03    3.49
   1  -7  -5   62.71    7.94
  -1   7  -5   69.20    7.86
   1  -7   5   37.43    8.29
   1   7  -5   64.51    5.96
  -1  -7  -5   61.96    9.34
  -1  -7  -5   65.61    6.16
  -1  -7   5   65.45    3.38
   2  -7  -5   35.51    6.87
  -2   7  -5   41.17    6.64
   2   7  -5   38.87    5.08
  -2  -7   5   35.34    2.92
  -2  -7  -5   35.79    7.32
  -2  -7  -5   32.34    4.86
  -3  -7   5   -0.61    3.26
   3   7  -5    9.69    2.76
  -3   7  -5    7.06    3.33
  -3  -7  -5    2.10    2.70
  -3  -7   5    5.82    1.84
   3  -7   5   17.30    5.51
  -3  -7  -5   15.24    3.48
   3  -7  -5    9.22    3.97
  -4  -7   5    1.87    3.82
   4  -7  -5   -1.14    2.36
  -4   7  -5    3.52    3.15
   4   7  -5    1.33    1.86
   4  -7   5    4.44    3.45
  -4  -7  -5    2.61    2.68
  -4  -7   5    4.30    1.77
   5  -7  -5   35.50    7.88
   5  -7   5   36.87    5.87
  -5  -7   5   37.22    4.53
  -5  -7  -5   31.59    6.42
  -5   7  -5   20.88    5.30
  -6   7  -5    7.84    3.80
  -6  -7  -5    7.20    3.22
   6  -7  -5    4.90    3.91
  -6  -7   5    4.27    5.18
  -6  -7   5   10.24    2.53
   7  -7  -5    1.49    3.98
  -7  -7   5    2.17    1.84
  -7   7  -5    4.34    3.67
  -7  -7   5   -0.03    3.74
  -7  -7  -5    3.17    3.46
  -8  -7  -5   -4.33    2.58
  -8  -7   5   -1.70    3.82
   8  -7  -5   -0.91    4.00
  -8  -7   5    3.93    2.40
  -8   7  -5    3.11    3.47
  -9  -7   5    0.06    2.32
   9  -7  -5   -0.71    4.30
  -9  -7  -5    2.57    3.35
  -9  -7   5    1.50    5.52
  -9   7  -5   -2.77    3.13
 -10  -7  -5    7.13    4.14
 -10  -7   5   -3.93    2.57
  10  -7  -5   12.01    5.53
 -10   7  -5    6.72    4.45
  11  -7  -5    4.61    5.91
 -11   7  -5    3.82    5.87
 -11  -7  -5    4.69    4.79
 -11  -7   5    6.32    3.11
   0   8  -5   60.62    7.33
   0  -8   5   32.18    8.43
   0  -8  -5   40.91    6.35
   0  -8  -5   56.19   10.12
  -1  -8  -5   12.05    5.71
   1  -8  -5   15.16    4.61
  -1  -8  -5   11.50    3.49
   1   8  -5   15.18    4.02
  -1   8  -5   16.05    4.78
   1  -8   5   10.84    5.73
  -1  -8   5    3.63    4.16
  -2   8  -5   17.62    4.85
   2   8  -5   18.53    4.15
  -2  -8  -5   21.30    4.05
  -2  -8  -5   28.02    7.15
   2  -8   5   13.53    5.14
   2  -8  -5   20.05    5.35
   3   8  -5    2.15    2.21
   3  -8   5    4.44    4.05
  -3  -8  -5    5.97    3.56
  -3  -8   5   -0.43    3.56
  -3  -8   5    0.93    1.54
  -3   8  -5    1.89    2.32
   3  -8  -5    3.53    3.19
   4  -8  -5    7.06    4.25
  -4   8  -5    8.89    3.38
  -4  -8  -5    5.27    3.83
  -4  -8   5   -0.90    2.91
   4  -8   5    6.90    4.04
  -4  -8   5    3.07    2.02
  -5  -8   5    3.01    4.64
  -5  -8  -5   -0.30    2.96
   5  -8  -5   -4.66    2.85
  -5   8  -5    6.02    3.74
   5  -8   5    0.37    3.22
  -5  -8   5    1.73    1.86
  -6   8  -5   77.21   11.29
  -6  -8  -5   68.63    9.56
  -6  -8   5   82.16    6.20
   6  -8  -5   75.21   12.29
  -7  -8  -5    1.33    2.74
  -7  -8   5    0.98    5.04
  -7   8  -5    3.64    3.65
   7  -8  -5    0.28    4.02
  -7  -8   5    0.53    1.85
  -8  -8  -5   -2.54    2.26
  -8  -8   5    1.84    2.12
  -8   8  -5    2.37    3.42
  -8  -8   5   -0.54    4.96
   8  -8  -5    8.67    5.04
   9  -8  -5   10.24    6.15
  -9  -8   5   -1.66    5.38
  -9  -8   5    0.58    2.54
  -9  -8  -5   -1.37    2.83
  -9   8  -5   -5.17    3.58
 -10  -8  -5   -1.51    3.66
 -10   8  -5    0.90    4.04
 -10  -8   5    3.13    3.21
  10  -8  -5   17.90    7.29
   0  -9  -5    7.47    3.22
   0   9  -5    7.06    3.18
   0  -9   5    6.56    4.66
   0  -9  -5    9.57    5.25
  -1  -9  -5    6.82    2.94
   1  -9  -5    1.76    3.22
  -1   9  -5   -3.02    2.06
  -1  -9   5    0.85    2.85
   1  -9   5   -0.26    4.52
  -1  -9  -5    4.64    4.50
   1   9  -5    0.12    2.76
  -2   9  -5    1.27    2.58
  -2  -9   5    2.27    3.22
  -2  -9  -5   -1.94    2.93
   2  -9  -5    4.25    3.07
   2   9  -5   -0.54    2.37
   2  -9   5    1.35    4.50
  -3  -9  -5    0.42    3.32
   3  -9  -5   -0.71    2.87
  -3   9  -5   -1.38    2.35
   3  -9   5    4.93    4.70
  -3  -9   5   -1.40    4.29
   4  -9  -5   10.48    5.22
   4  -9   5   21.15    6.30
  -4  -9   5    0.26    4.02
  -4  -9  -5    3.08    3.44
  -4   9  -5   11.10    4.27
  -5  -9  -5    1.30    3.64
   5  -9  -5   -2.82    3.99
  -5  -9   5   -4.25    3.78
  -5   9  -5   -1.02    2.70
  -6  -9   5    0.74    4.96
   6  -9  -5    4.69    5.12
  -6  -9   5    4.53    2.20
  -6  -9  -5    5.32    3.30
  -6   9  -5    1.55    3.28
   7  -9  -5    7.64    4.84
  -7  -9   5   -2.81    4.42
  -7   9  -5    6.95    3.61
  -7  -9   5    3.59    2.12
  -8   9  -5    3.20    4.16
  -8  -9   5    4.60    2.72
   8  -9  -5    2.16    4.79
  -8  -9  -5    5.47    3.18
  -8  -9   5   -5.34    4.00
  -9  -9   5    0.46    5.35
  -9  -9  -5    1.58    3.39
  -9   9  -5   -0.09    3.79
  -9  -9   5   -0.32    2.61
   9  -9  -5  -10.91    4.74
  10  -9  -5   13.72    7.77
 -10  -9  -5    4.06    3.60
 -10  -9   5   -0.51    2.91
 -10   9  -5   -2.23    4.18
   0 -10   5   -0.07    4.53
   0 -10  -5    1.62    2.91
   0 -10  -5   10.18    6.25
   0  10  -5    5.49    3.08
  -1 -10  -5    8.64    5.18
  -1  10  -5    9.12    4.02
   1  10  -5    4.51    3.45
  -1 -10   5    1.09    3.35
   1 -10   5    4.97    6.38
   1 -10  -5    4.21    3.24
  -2  10  -5   13.23    4.36
   2 -10   5    4.75    5.41
   2 -10  -5   16.66    4.60
  -2 -10  -5   19.24    6.74
  -3 -10   5   -2.16    3.26
   3 -10   5    1.97    4.63
  -3 -10  -5    5.38    4.30
   3 -10  -5    8.47    4.42
  -3  10  -5    2.94    3.19
  -4 -10   5    0.68    4.98
   4 -10  -5    3.65    4.09
  -4  10  -5    8.77    4.20
  -4 -10  -5    0.13    3.98
   4 -10   5    1.13    4.99
   5 -10  -5   -1.58    4.43
  -5  10  -5   -1.73    3.41
  -5 -10  -5   -2.87    3.51
  -5 -10   5   -2.54    4.09
  -6 -10   5    0.30    4.96
  -6  10  -5   -2.86    3.08
   6 -10  -5   -5.31    4.21
  -6 -10  -5   -6.40    3.03
  -7  10  -5   -3.88    3.36
   7 -10  -5   -4.08    4.72
  -7 -10   5    3.03    5.94
  -7 -10  -5   -2.70    3.08
   8 -10  -5    0.18    5.03
  -8 -10  -5    1.59    3.55
  -8 -10   5    3.89    6.46
  -8  10  -5   -4.50    3.99
   9 -10  -5   11.44    6.88
  -9 -10  -5   11.61    4.48
  -9  10  -5    9.60    5.36
  -9 -10   5    2.59    5.75
   0  11  -5    2.79    2.85
   0 -11  -5   -2.02    4.82
   0 -11   5   -7.00    4.19
   1 -11  -5    0.82    3.56
   1 -11  -5    2.88    6.29
  -1 -11   5    4.26    4.97
  -1 -11  -5    4.98    5.72
  -1  11  -5    4.28    3.24
   1 -11   5   10.55    7.57
   2 -11   5   -0.15    4.79
   2 -11  -5   11.70    4.81
  -2 -11  -5    2.06    5.46
  -2 -11   5    1.61    4.28
  -2  11  -5   11.55    4.49
  -3 -11  -5   -2.86    4.23
   3 -11  -5    5.77    4.50
   3 -11   5   -0.25    4.98
  -3  11  -5   -5.68    2.96
  -3 -11   5   -1.22    4.14
  -4 -11  -5    6.68    4.96
   4 -11   5   -0.03    4.59
  -4 -11   5    0.71    4.87
   4 -11  -5    1.95    4.92
  -4  11  -5   -0.22    3.30
   5 -11  -5    9.60    5.17
  -5 -11   5   -0.94    4.14
  -5 -11  -5   -0.17    3.68
  -5  11  -5    6.75    4.05
  -6 -11   5   -4.82    4.64
  -6  11  -5    2.06    3.84
  -6 -11  -5   -3.15    3.39
   6 -11  -5   -6.04    5.32
  -7  11  -5   -1.49    3.50
   7 -11  -5    4.22    5.63
  -7 -11   5    3.27    5.62
  -7 -11  -5   -2.74    3.05
  -8 -11   5    3.94    7.36
   8 -11  -5   -8.14    5.42
  -8 -11  -5    0.26    3.18
  -8  11  -5   -0.21    4.28
   0 -12   5   -1.45    6.08
   0 -12  -5    6.41    6.88
  -1  12  -5    0.47    3.60
   1 -12  -5    0.95    7.10
  -1 -12   5   -3.34    4.88
   1 -12   5    0.06    6.96
  -1 -12  -5    0.08    6.15
  -2  12  -5    5.70    3.90
  -2 -12  -5    3.30    4.93
   2 -12  -5    0.94    4.67
  -2 -12   5   -4.10    3.83
   2 -12   5    7.31    6.42
   3 -12  -5    0.20    4.50
  -3 -12  -5    1.27    4.23
  -3 -12   5   -1.25    4.31
  -3  12  -5   -2.37    3.51
  -4 -12   5    0.64    4.97
  -4 -12  -5    0.66    4.48
  -4  12  -5    4.86    3.71
   4 -12  -5   -1.74    5.43
  -5  12  -5    9.82    4.48
   5 -12  -5   -2.42    5.41
  -5 -12   5    3.30    5.46
  -5 -12  -5   -2.57    4.43
   6 -12  -5    2.17    6.59
  -6  12  -5    0.40    4.16
  -6 -12  -5    4.67    3.89
  -6 -12   5   -2.91    5.25
  -7 -12  -5    1.08    4.11
  -7  12  -5    7.27    5.26
   7 -12  -5    5.29    6.79
  -7 -12   5    6.53    7.54
   0 -13   5   -1.64    6.82
   0 -13  -5    5.59    6.52
   1 -13  -5    1.00    7.51
   1 -13   5   -4.02    7.04
  -1 -13  -5    1.61    6.96
  -1 -13   5    4.91    6.43
   2 -13  -5    2.28    8.72
  -2 -13   5    3.76    5.21
   2 -13   5    2.34    6.25
  -2 -13  -5   12.39    6.54
  -2  13  -5   10.61    4.64
   3 -13  -5    8.05    6.14
  -3 -13  -5    1.12    5.91
  -3  13  -5    4.63    4.14
  -3 -13   5   -0.53    4.83
  -4 -13   5   -3.39    4.29
   4 -13  -5    7.18    6.67
  -4  13  -5   -8.13    4.05
  -4 -13  -5   -0.06    4.96
  -5 -13  -5   -3.21    4.64
  -5 -13   5    2.02    6.20
   5 -13  -5    4.22    7.10
  -5  13  -5    2.12    4.49
   6 -13  -5    2.67    7.18
  -6 -13   5   -1.95    7.23
  -6 -13  -5  -11.31    3.79
  -6  13  -5   -6.41    4.43
   0 -14  -5   13.74    7.88
   0 -14   5   -5.85    7.54
  -1 -14  -5   -2.28    6.48
   1 -14   5   -4.19    7.16
   1 -14  -5   -2.00    7.92
  -1 -14   5   -2.21    7.32
  -2 -14  -5   -0.41    6.19
   2 -14   5    5.84    7.29
  -2 -14   5    2.30    5.71
   2 -14  -5   11.50   11.15
  -3 -14  -5   -2.55    5.21
   3 -14  -5    7.55   15.97
  -3 -14   5   -2.39    4.64
  -4 -14  -5   -1.20    5.21
  -4 -14   5    2.54    5.56
  -4  14  -5    6.08    5.01
   0   0  -6    3.11    1.93
  -1   0  -6   31.72    4.88
  -1   0  -6   29.94    3.83
   1   0  -6   36.05    5.40
  -2   0  -6  267.01   11.58
   2   0  -6  267.82   12.69
  -2   0  -6  275.30    9.75
   3   0  -6  560.89   19.27
  -3   0   6  580.55   16.62
  -3   0   6  584.97   16.49
  -3   0  -6  561.68   14.24
  -3   0  -6  549.81   17.51
  -4   0   6   93.90    7.16
   4   0  -6  104.36    8.62
  -4   0  -6   96.67    5.72
  -4   0   6   93.25    6.37
  -4   0  -6  111.84    7.86
  -5   0   6    8.89    3.49
  -5   0   6   13.25    3.52
   5   0  -6   10.43    3.96
  -5   0  -6   14.15    3.03
  -5   0  -6   13.38    3.43
  -6   0   6   14.01    3.56
  -6   0  -6   15.31    3.41
   6   0  -6   14.69    4.80
  -6   0  -6    6.92    3.13
  -6   0   6   17.64    4.52
  -7   0  -6  259.35   11.13
  -7   0  -6  246.22   14.02
  -7   0   6  240.07   13.72
   7   0  -6  249.46   15.06
  -8   0  -6    7.35    3.75
  -8   0  -6    6.35    3.05
   8   0  -6    1.62    3.28
  -8   0   6    8.99    3.78
  -9   0  -6   75.87    7.59
  -9   0  -6   94.35   10.56
   9   0  -6   79.43   10.63
  -9   0   6   79.48   10.32
  10   0  -6    0.38    3.74
 -10   0  -6   -0.80    2.49
 -10   0   6   -0.78    2.80
 -10   0  -6    4.05    3.68
 -11   0   6   -0.99    3.17
  11   0  -6    0.39    4.04
 -11   0  -6   -1.77    3.15
 -12   0  -6  -10.65    3.22
 -12   0   6    8.10    4.28
   0   1  -6   28.13    4.53
   0  -1  -6   22.55    4.33
   0  -1   6   29.68    4.43
  -1   1  -6    6.00    1.70
  -1  -1   6    6.50    2.67
   1  -1  -6   10.98    3.12
  -1   1  -6    6.45    2.33
   1   1  -6    4.79    2.13
  -1  -1  -6    9.52    2.76
  -1  -1  -6    6.87    2.49
  -2   1  -6  435.74   15.00
  -2  -1   6  430.21   14.72
  -2  -1  -6  445.20   14.24
  -2  -1  -6  429.32   14.72
   2   1  -6  440.60   16.08
   2  -1  -6  411.03   16.32
  -2   1  -6  436.12   10.63
  -3  -1   6  248.45   11.11
   3  -1  -6  247.90   12.97
  -3  -1   6  249.81   10.22
  -3   1  -6  256.05    8.11
  -3   1  -6  252.79   11.61
  -3  -1  -6  249.13   11.09
  -3  -1  -6  254.96   10.38
   3   1  -6  245.13   12.23
  -4  -1   6    1.98    2.00
  -4   1   6   -1.53    1.64
  -4   1  -6   -1.67    1.39
  -4  -1   6   -1.24    1.51
  -4  -1  -6    2.49    1.70
   4   1  -6    0.07    2.08
  -4   1  -6    1.70    1.29
  -4  -1  -6   -0.10    1.63
   4  -1  -6    1.14    2.33
  -5   1  -6  116.80    8.71
  -5  -1   6  126.11    8.53
  -5  -1  -6  128.18    7.58
  -5  -1  -6  119.86    8.26
   5  -1  -6  127.08   10.22
  -5   1   6  123.90    9.13
  -5   1  -6  128.50    6.43
  -5  -1   6  122.10    8.07
   5   1  -6  120.15    9.46
  -6   1  -6  124.54    6.81
  -6   1  -6  107.89    8.91
  -6  -1   6  111.59    8.40
   6  -1  -6  110.28    9.89
  -6  -1   6  112.26    7.98
   6   1  -6  115.52    9.83
  -6   1   6  119.79    9.41
  -6  -1  -6  119.05    8.60
  -6  -1  -6  128.97    7.85
  -7   1  -6  159.09   11.58
  -7  -1   6  167.27    9.84
  -7  -1  -6  165.48   10.95
  -7  -1  -6  159.27    9.29
   7  -1  -6  165.24   12.59
  -7   1   6  150.74   11.19
  -7   1  -6  158.84    8.42
   7   1  -6  157.93   11.81
  -8   1  -6    2.20    2.47
  -8  -1   6   -3.35    1.98
  -8  -1  -6    1.72    2.75
  -8  -1  -6    1.31    2.49
   8  -1  -6   -0.77    3.25
   8   1  -6    4.35    4.02
  -8   1   6    0.32    2.46
  -8   1  -6   -2.49    2.53
  -9   1  -6   11.31    4.74
  -9  -1   6   16.42    4.93
  -9  -1  -6   16.48    5.20
  -9   1   6   18.96    5.19
   9   1  -6   23.16    6.19
  -9  -1  -6   12.13    3.99
   9  -1  -6   17.44    5.03
  -9   1  -6   10.89    3.42
 -10   1  -6    3.59    3.11
 -10  -1   6   -2.80    2.68
 -10  -1  -6    3.58    2.96
 -10   1  -6    4.21    4.11
  10   1  -6   -0.31    3.80
  10  -1  -6    0.85    3.85
 -10   1   6    6.71    3.49
 -11   1   6   -6.39    3.40
  11  -1  -6   10.70    4.77
 -11   1  -6   -2.95    2.91
 -11  -1   6   -0.02    3.56
 -11  -1  -6   -3.24    2.76
 -12   1   6    4.60    4.60
 -12  -1   6   -0.47    3.42
 -12  -1  -6   -0.25    3.42
 -12   1  -6    1.32    4.22
   0  -2   6    7.27    2.77
   0   2  -6    2.64    1.82
   0  -2  -6   11.00    3.08
  -1   2  -6  424.52    8.61
   1  -2   6  439.78   14.41
  -1   2  -6  437.95   15.08
  -1  -2  -6  436.79   15.06
   1  -2  -6  435.72   16.18
  -1  -2   6  439.71   15.24
   1   2  -6  450.99   14.99
  -1  -2  -6  413.13   15.20
   2  -2  -6  664.79   21.15
  -2   2  -6  662.32   11.02
  -2  -2   6  667.48   14.81
  -2  -2  -6  654.92   19.18
  -2  -2   6  669.93   19.70
  -2   2  -6  679.63   19.68
   2   2  -6  656.64   18.75
  -2  -2  -6  683.63   19.27
  -3  -2  -6  112.12    7.44
   3  -2  -6  124.69    9.50
  -3  -2  -6  121.73    7.91
  -3   2  -6  112.21    8.07
   3   2  -6  112.50    7.97
  -3  -2   6  123.39    6.76
  -3   2  -6  111.89    4.44
  -3  -2   6  108.89    7.91
   4  -2  -6   50.32    7.58
  -4   2  -6   46.24    6.34
  -4   2  -6   50.78    3.52
  -4  -2   6   54.28    5.45
   4   2  -6   58.21    6.97
  -4  -2  -6   48.62    5.73
  -4  -2  -6   58.53    6.19
  -4  -2   6   57.48    7.26
  -5   2   6   77.72    8.53
  -5  -2  -6   84.95    6.83
  -5  -2  -6   82.55    6.66
   5  -2  -6   89.11    9.97
  -5  -2   6   78.94    7.19
   5   2  -6   78.39    8.25
  -5   2  -6   92.21    7.87
  -5   2  -6   83.37    4.83
  -5  -2   6   80.39    6.50
  -6  -2   6    1.48    1.76
   6   2  -6   -1.27    2.63
  -6   2   6    3.36    2.69
  -6  -2   6    2.93    3.11
   6  -2  -6    0.87    2.78
  -6  -2  -6    5.60    2.44
  -6   2  -6    2.05    1.91
  -6  -2  -6   -1.23    1.70
  -6   2  -6    4.89    3.27
  -7  -2  -6   18.46    4.51
  -7  -2   6    6.57    2.64
  -7  -2   6   19.92    5.40
   7   2  -6    5.31    4.14
  -7   2   6   14.80    4.75
  -7  -2  -6   16.21    4.19
   7  -2  -6    8.06    4.17
  -7   2  -6   13.55    4.42
  -7   2  -6    8.30    2.83
  -8   2   6    6.45    3.26
  -8  -2   6    3.75    3.86
  -8  -2   6    2.30    2.42
  -8  -2  -6    8.28    3.50
  -8   2  -6    7.32    3.86
  -8  -2  -6    5.51    3.12
  -8   2  -6    2.10    2.49
   8   2  -6    5.01    3.68
   8  -2  -6   10.93    4.63
  -9   2  -6   -0.51    2.98
  -9  -2  -6    5.62    3.42
   9  -2  -6    2.59    3.60
  -9   2   6    1.50    2.96
   9   2  -6    2.24    3.48
  -9  -2   6    2.14    3.01
  -9   2  -6   -1.70    2.27
 -10   2  -6   -1.07    2.97
 -10  -2   6    2.29    2.90
 -10  -2  -6    1.64    2.81
 -10   2   6    2.88    3.31
 -10   2  -6   -0.40    3.66
  10  -2  -6    2.94    3.98
 -11  -2   6    3.14    3.60
 -11   2  -6   -0.45    3.37
  11  -2  -6   -9.18    4.03
 -11  -2  -6   -3.04    2.71
 -11   2   6    2.09    3.28
 -11   2  -6    2.34    3.96
 -12   2   6   -5.67    4.08
  12  -2  -6    0.77    5.20
 -12  -2  -6    5.97    4.12
 -12   2  -6   -7.16    3.63
 -12  -2   6    1.09    4.22
   0   3  -6    0.29    1.38
   0  -3   6    2.23    2.04
   0  -3  -6    1.64    1.74
  -1  -3  -6   76.82    6.41
  -1  -3  -6   72.07    7.75
   1  -3   6   70.74    6.10
   1   3  -6   81.72    6.23
   1  -3  -6   79.37    6.97
  -1  -3   6   78.23    6.88
  -1   3  -6   75.17    6.37
  -2  -3  -6   58.15    7.06
  -2  -3   6   58.42    6.47
  -2  -3   6   62.23    4.04
  -2  -3  -6   53.08    5.87
  -2   3  -6   66.89    6.31
   2   3  -6   59.31    5.43
   2  -3   6   57.51    5.42
   2  -3  -6   62.82    7.51
  -3   3  -6   16.99    1.70
   3  -3  -6   15.63    4.41
  -3  -3   6   36.10    6.57
   3  -3   6   22.78    4.20
  -3  -3  -6   25.36    4.31
  -3  -3   6   24.24    3.42
   3   3  -6   16.82    3.79
  -3   3  -6   18.85    4.36
  -3  -3  -6   21.32    4.78
  -4  -3  -6   25.75    4.48
  -4  -3   6   37.44    7.13
   4   3  -6   28.12    4.86
  -4   3  -6   22.14    4.88
  -4   3  -6   25.81    2.55
  -4  -3   6   25.16    3.88
  -4  -3  -6   18.50    4.36
   4  -3  -6   26.89    5.91
  -5   3  -6   11.67    3.99
  -5  -3   6    5.00    4.11
  -5   3  -6    7.01    1.89
  -5  -3  -6    5.63    2.73
   5   3  -6    7.17    3.00
   5  -3  -6    8.18    3.69
  -5  -3   6    6.49    2.56
  -5  -3  -6    5.28    2.18
   6  -3  -6  137.63   12.08
  -6  -3  -6  145.14    8.85
  -6   3  -6  137.65   10.98
  -6   3  -6  135.50    6.77
  -6  -3   6  124.40    8.30
   6   3  -6  140.49    9.91
  -6  -3   6  126.13   10.15
  -6   3   6  141.21   11.11
  -6  -3  -6  135.75    9.37
  -7   3  -6  136.02    7.74
  -7   3   6  143.45   11.49
   7   3  -6  138.33   10.50
  -7   3  -6  133.51   11.28
   7  -3  -6  119.13   13.52
  -7  -3   6  139.21    9.31
  -7  -3   6  141.82   10.81
  -7  -3  -6  148.39   10.09
  -7  -3  -6  139.17    9.12
   8   3  -6    9.86    4.60
  -8   3  -6    8.30    4.00
   8  -3  -6    8.41    5.15
  -8   3  -6    9.29    3.22
  -8  -3   6   12.80    4.13
  -8   3   6   11.74    4.55
  -8  -3   6   12.82    5.00
  -8  -3  -6    6.80    3.07
  -9   3   6   13.70    5.29
  -9   3  -6   31.28    7.82
  -9  -3  -6   17.69    5.09
  -9   3  -6   23.93    4.94
  -9  -3   6   21.49    5.43
   9  -3  -6   19.30    6.76
 -10   3  -6   22.63    6.26
 -10   3  -6   15.27    4.67
 -10  -3   6    9.31    3.94
 -10   3   6    8.46    4.43
 -10  -3  -6    4.10    3.36
  10  -3  -6   16.71    5.59
 -11  -3  -6    4.16    3.30
 -11   3  -6    0.76    3.90
  11  -3  -6    7.79    6.14
 -11   3   6    5.06    4.39
 -11   3  -6    3.12    3.84
 -11  -3   6    5.77    3.51
 -12   3  -6    5.08    4.79
 -12   3   6    3.38    4.65
 -12  -3  -6    2.06    3.68
  12  -3  -6    3.42    5.12
 -12  -3   6    5.46    4.11
   0  -4  -6    1.27    1.89
   0  -4   6    6.11    3.30
   0   4  -6    0.39    1.59
   1   4  -6   64.67    5.82
   1  -4   6   65.71    6.29
   1  -4  -6   69.14    6.71
  -1  -4   6   63.38    3.09
  -1  -4   6   77.49    7.44
  -1   4  -6   80.63    6.84
  -1  -4  -6   77.18    8.66
  -1  -4  -6   71.59    6.46
  -2  -4  -6   10.01    4.09
  -2   4  -6    8.69    3.02
  -2  -4  -6   10.34    3.32
   2  -4   6   10.74    3.60
   2   4  -6   11.53    3.05
   2  -4  -6    5.84    2.78
  -2  -4   6    9.41    1.90
  -2  -4   6   13.24    5.24
   3   4  -6    6.99    2.68
  -3  -4   6   13.93    5.98
  -3  -4  -6   14.62    4.17
   3  -4  -6    5.68    3.40
  -3  -4  -6   12.10    3.40
  -3   4  -6   11.34    3.86
   3  -4   6    7.93    3.13
  -3  -4   6   11.65    2.50
  -4  -4   6  137.56    7.00
   4   4  -6  129.18    8.04
  -4  -4  -6  139.97    9.77
  -4   4  -6  125.25    5.05
  -4  -4  -6  134.79    7.92
  -4   4  -6  125.69    9.54
  -4  -4   6  130.41   11.09
   4  -4  -6  119.52   10.40
   5   4  -6   51.46    6.09
  -5  -4  -6   46.08    6.89
  -5  -4  -6   44.13    5.15
  -5  -4   6   50.41    5.30
  -5   4  -6   45.22    7.56
  -5  -4   6   26.41    5.32
  -5   4  -6   44.68    3.86
   5  -4  -6   54.58    8.96
  -6   4  -6  121.52    6.65
  -6  -4   6  107.86   10.48
  -6   4  -6  107.61   10.02
  -6  -4  -6  118.41    9.42
  -6  -4   6  124.17    7.96
   6  -4  -6  105.83   12.43
  -6  -4  -6  128.93    7.91
   6   4  -6  119.51    8.52
  -7  -4   6   28.35    7.50
   7  -4  -6   15.45    5.43
  -7  -4  -6   21.42    5.59
  -7  -4   6   23.08    4.54
  -7   4  -6   23.14    5.83
  -7   4  -6   29.81    4.54
   7   4  -6   16.96    4.92
  -8  -4   6   -0.56    4.22
  -8   4  -6    1.75    3.00
  -8   4   6    0.16    2.72
  -8  -4   6    0.83    2.13
  -8  -4  -6    3.90    3.53
   8  -4  -6   -1.99    3.48
  -8   4  -6    1.86    2.78
  -9   4   6   10.86    4.64
  -9   4  -6    8.79    4.91
   9  -4  -6    3.07    4.90
  -9   4  -6   14.04    4.58
  -9  -4   6    3.03    3.07
  -9  -4  -6   12.32    3.82
  10  -4  -6    2.43    4.31
 -10  -4  -6    2.39    3.18
 -10   4   6   -0.02    3.53
 -10   4  -6   -2.62    3.76
 -10  -4   6    1.36    2.46
 -11  -4   6    0.58    3.21
 -11   4   6   -0.70    4.14
  11  -4  -6    5.69    4.99
 -11   4  -6   -7.02    4.17
 -11  -4  -6    7.06    4.24
   0   5  -6  148.93    9.12
   0  -5   6  149.08   10.83
   0  -5  -6  168.17   10.31
  -1  -5   6   -2.14    2.96
   1  -5  -6    0.88    1.77
   1   5  -6    0.45    1.59
  -1  -5  -6    1.22    2.04
  -1  -5  -6    1.00    2.43
   1  -5   6    1.67    2.73
  -1   5  -6    3.86    2.37
  -2  -5  -6  198.37   10.39
  -2  -5  -6  190.99   12.59
  -2  -5   6  197.01    6.45
   2  -5   6  198.49   11.11
   2  -5  -6  194.11   12.16
  -2   5  -6  191.66   11.29
   2   5  -6  195.10    9.92
  -3  -5  -6   23.48    4.34
   3  -5   6   21.13    4.82
  -3   5  -6   31.66    6.38
  -3  -5   6   18.60    2.83
   3  -5  -6   22.72    5.44
   3   5  -6   22.17    4.14
  -3  -5  -6   13.32    4.38
  -4  -5  -6   32.65    4.68
   4   5  -6   25.00    4.34
  -4  -5  -6   31.14    6.36
  -4   5  -6   35.43    6.54
   4  -5  -6   28.07    6.33
   4  -5   6   22.23    4.58
  -4  -5   6   27.47    3.54
  -4   5  -6   29.02    2.80
  -5   5  -6   22.87    5.67
  -5  -5  -6   24.07    5.47
  -5  -5  -6   34.60    4.71
  -5  -5   6   30.50    4.25
   5   5  -6   28.81    4.53
  -5   5  -6   27.71    3.44
   5  -5  -6   23.37    6.39
  -6  -5   6    2.26    3.47
  -6  -5  -6    9.65    4.42
   6   5  -6    9.51    3.09
  -6  -5   6    8.70    2.57
   6  -5  -6    9.63    4.64
  -6   5  -6    5.86    3.92
   7  -5  -6   -0.86    2.83
  -7  -5   6   -2.96    3.89
  -7  -5   6    0.95    1.90
  -7   5  -6    2.16    2.53
  -7  -5  -6    1.34    2.51
  -8  -5   6    5.87    2.71
  -8   5  -6    5.96    3.62
  -8  -5  -6    6.09    3.53
  -8  -5   6   -0.67    3.61
   8  -5  -6    2.61    4.14
  -9  -5   6   14.23    3.84
   9  -5  -6    1.09    4.53
  -9   5  -6   10.00    5.34
  -9  -5  -6    9.01    4.02
 -10   5  -6    1.95    4.11
 -10  -5   6   -0.52    2.79
 -10  -5  -6    2.71    3.79
  10  -5  -6   -4.84    3.85
 -11   5  -6    5.99    4.44
 -11  -5   6   10.78    4.32
 -11  -5  -6   -1.05    3.71
  11  -5  -6  -10.09    4.78
   0   6  -6   15.95    4.11
   0  -6   6    9.28    3.84
   0  -6  -6   11.39    3.62
  -1   6  -6    1.03    2.27
   1   6  -6    0.73    1.93
  -1  -6  -6    1.05    1.74
   1  -6  -6    1.63    2.30
  -1  -6   6    1.99    3.07
   1  -6   6    4.24    3.80
  -1  -6  -6    2.34    3.20
  -2  -6  -6   15.21    4.06
  -2   6  -6   16.43    4.18
   2  -6  -6   17.49    5.01
  -2  -6   6   19.19    2.25
   2  -6   6   19.43    5.30
   2   6  -6   18.41    4.14
  -2  -6  -6   19.35    4.18
  -3  -6   6   33.93    3.41
  -3   6  -6   38.76    6.92
  -3  -6  -6   30.33    4.80
   3  -6   6   37.43    6.34
   3  -6  -6   41.59    7.72
   3   6  -6   36.83    4.96
  -3  -6  -6   36.99    7.02
  -4  -6  -6   19.94    5.32
   4   6  -6   18.69    3.89
   4  -6  -6   26.06    6.11
  -4  -6   6    3.82    4.18
  -4   6  -6   13.08    4.30
  -4  -6  -6   17.83    3.95
  -4  -6   6   22.30    3.27
   4  -6   6   19.14    4.72
   5  -6   6   60.35    5.76
  -5   6  -6   58.88    8.90
  -5  -6  -6   64.11    8.90
   5  -6  -6   55.39    9.47
  -5  -6   6   61.43    5.12
  -6  -6  -6   16.02    5.28
  -6  -6   6   -3.15    3.23
  -6   6  -6    7.33    3.82
  -6  -6   6    9.58    2.59
   6  -6  -6   11.99    4.62
  -7  -6   6   11.51    3.14
  -7  -6  -6    2.60    3.68
   7  -6  -6    6.18    5.24
  -7   6  -6    7.32    3.95
  -8   6  -6    0.08    3.65
  -8  -6   6    2.03    2.01
   8  -6  -6   -1.77    3.85
  -8  -6   6    0.98    3.54
  -8  -6  -6    0.91    3.20
  -9  -6  -6    1.12    3.21
  -9   6  -6    6.77    4.02
  -9  -6   6   -2.31    2.22
   9  -6  -6   -2.16    3.98
  -9  -6   6    5.77    5.87
 -10  -6  -6    4.32    3.74
 -10   6  -6    0.67    4.17
  10  -6  -6   -1.54    4.79
 -10  -6   6    2.17    2.70
 -11  -6   6    2.13    3.28
  11  -6  -6    1.83    6.79
 -11   6  -6    0.10    4.50
 -11  -6  -6    9.94    5.23
   0  -7   6    5.35    3.70
   0  -7  -6    0.99    2.62
   0   7  -6    3.19    2.89
  -1  -7  -6   23.85    6.16
   1   7  -6   24.78    4.96
  -1  -7  -6   24.95    5.19
  -1   7  -6   25.46    5.86
   1  -7  -6   23.94    5.51
   1  -7   6   27.05    6.35
  -2  -7  -6   19.53    6.04
   2  -7  -6   21.60    5.30
   2   7  -6   22.20    4.48
  -2  -7  -6   20.44    4.37
   2  -7   6   29.38    7.04
  -2   7  -6   26.65    5.73
  -3  -7  -6   15.71    5.15
  -3  -7   6    0.52    3.17
   3  -7  -6    5.86    2.99
   3  -7   6   10.58    4.74
  -3  -7   6   12.19    2.39
   3   7  -6    7.33    2.83
  -3   7  -6    8.93    3.62
  -3  -7  -6    9.52    3.16
  -4  -7  -6   22.09    6.53
   4  -7   6   22.35    5.27
  -4   7  -6   13.89    4.58
  -4  -7   6   20.15    3.18
   4  -7  -6   21.12    6.12
   4   7  -6   13.80    3.45
  -5   7  -6    5.61    3.47
  -5  -7   6    7.33    5.48
   5  -7   6   13.59    4.40
  -5  -7  -6   11.66    4.60
   5  -7  -6    0.72    2.75
  -5  -7   6   11.59    2.93
  -6  -7   6    4.69    4.45
  -6   7  -6    8.51    4.17
  -6  -7  -6   10.72    4.62
  -6  -7   6   12.35    2.99
   6  -7  -6   10.88    4.81
  -7  -7   6   13.48    3.08
  -7  -7   6    4.02    5.75
  -7  -7  -6    6.43    4.38
  -7   7  -6    7.33    4.36
   7  -7  -6   14.70    5.40
  -8  -7   6   -0.92    2.16
  -8  -7  -6   -3.34    2.82
   8  -7  -6   -3.01    3.49
  -8   7  -6   -2.77    2.98
  -8  -7   6   -1.10    4.84
  -9   7  -6   -1.74    3.41
  -9  -7   6    1.40    4.50
  -9  -7   6    6.37    3.30
  -9  -7  -6    6.12    3.62
   9  -7  -6    5.12    4.86
  10  -7  -6    8.51    6.66
 -10  -7   6   12.13    4.20
 -10  -7  -6    3.10    4.15
 -10   7  -6   11.23    5.33
   0  -8  -6    1.75    2.57
   0  -8  -6   10.31    5.20
   0   8  -6   12.08    3.63
  -1  -8  -6   16.30    4.28
  -1  -8  -6   11.11    4.32
   1  -8   6    9.20    4.51
  -1   8  -6   15.23    4.52
  -1  -8   6    4.30    3.99
   1   8  -6   17.24    4.58
   1  -8  -6   18.26    4.80
   2  -8   6   34.32    8.80
  -2  -8  -6   26.17    5.13
   2   8  -6   34.33    5.55
   2  -8  -6   20.72    5.55
  -2  -8  -6   19.84    6.63
  -2   8  -6   27.92    5.90
  -3   8  -6    7.79    3.74
  -3  -8  -6    8.78    4.63
   3  -8  -6    2.21    3.11
   3  -8   6   14.28    5.04
  -3  -8   6   -0.18    3.55
   3   8  -6   10.54    3.49
   4  -8  -6   14.46    5.88
   4  -8   6   10.24    3.88
  -4  -8  -6    8.76    4.42
  -4  -8   6    3.04    4.66
  -4   8  -6   10.48    4.01
   5  -8   6   34.05    5.97
  -5   8  -6   26.40    6.92
  -5  -8  -6   26.29    6.86
   5  -8  -6   21.80    6.94
  -6   8  -6    9.61    4.67
  -6  -8   6    6.82    2.55
  -6  -8   6   -0.81    4.31
   6  -8  -6   13.02    5.55
  -6  -8  -6   -2.54    2.64
  -7  -8   6    3.02    2.06
   7  -8  -6   -5.43    3.31
  -7  -8   6   -0.48    4.63
  -7   8  -6    0.65    3.39
  -7  -8  -6   -0.51    3.42
  -8   8  -6    2.17    3.99
  -8  -8  -6    5.73    3.58
  -8  -8   6   -4.90    4.21
   8  -8  -6   -5.19    4.60
  -8  -8   6   -1.34    2.27
  -9   8  -6    0.95    3.62
  -9  -8   6    2.45    2.69
  -9  -8  -6   -0.44    3.35
   9  -8  -6   -6.04    4.55
  10  -8  -6    7.36    6.72
 -10   8  -6    6.69    4.73
 -10  -8   6    0.21    3.27
 -10  -8  -6   15.69    5.80
   0  -9  -6   -1.14    2.29
   0  -9  -6    6.50    4.55
   0   9  -6   -3.53    2.13
   0  -9   6   -1.53    3.47
   1  -9  -6    4.20    3.01
  -1  -9   6    3.01    3.90
   1  -9   6    7.35    4.74
  -1  -9  -6   11.75    3.82
  -1  -9  -6    7.15    4.78
  -1   9  -6    4.79    3.30
   1   9  -6    9.26    3.57
  -2   9  -6   19.07    5.35
   2   9  -6   15.62    4.33
  -2  -9  -6    9.42    4.83
  -2  -9   6   -3.60    2.62
   2  -9  -6    5.68    3.66
   2  -9   6   17.49    6.91
  -3  -9  -6    6.62    4.36
   3  -9   6   16.42    5.82
  -3   9  -6    8.00    4.00
  -3  -9   6   -1.67    3.68
   3  -9  -6    4.65    4.20
  -4  -9  -6   11.28    5.43
   4  -9   6   15.28    5.55
  -4   9  -6    4.27    3.39
   4  -9  -6   13.93    5.21
  -4  -9   6    0.06    4.08
  -5   9  -6    5.23    4.08
  -5  -9   6    5.20    6.05
  -5  -9  -6    6.28    4.88
   5  -9  -6    7.78    5.57
  -6  -9   6   -1.07    5.34
   6  -9  -6   -1.63    3.86
  -6  -9  -6   -0.81    2.97
  -6   9  -6    3.66    3.22
   7  -9  -6    3.46    4.68
  -7  -9  -6    2.21    3.59
  -7   9  -6   -1.61    3.48
  -7  -9   6    2.50    5.06
  -8  -9   6   -0.78    5.21
   8  -9  -6   -6.34    4.33
  -8  -9  -6   -5.85    2.80
  -8   9  -6    5.39    4.05
  -9  -9   6    1.74    6.85
   9  -9  -6    6.78    5.19
  -9  -9  -6    2.73    3.59
  -9   9  -6   -0.18    3.85
   0 -10  -6    2.32    3.15
   0 -10  -6    4.40    4.75
   0 -10   6    2.69    4.33
   0  10  -6   -2.85    2.49
  -1 -10   6   10.18    5.90
   1 -10  -6   24.09    6.06
  -1 -10  -6   33.44    8.52
  -1  10  -6   29.47    6.02
   1  10  -6   27.65    5.34
   2 -10  -6    4.36    4.31
   2 -10   6   17.59    6.51
  -2  10  -6   15.69    4.97
  -2 -10  -6   23.50    7.21
  -3 -10  -6   -2.59    3.74
  -3  10  -6   -2.46    2.95
   3 -10  -6   -7.88    3.31
  -3 -10   6    0.86    3.21
   3 -10   6    9.80    5.39
  -4 -10  -6   -2.29    3.65
  -4  10  -6    2.45    3.42
   4 -10   6   -1.50    3.88
  -4 -10   6    2.61    4.62
   4 -10  -6    5.15    5.19
  -5 -10   6    5.07    5.98
  -5 -10  -6   13.03    5.10
   5 -10  -6    5.85    5.53
  -5  10  -6   12.40    5.11
   6 -10  -6    3.03    4.75
  -6 -10  -6    4.12    3.99
  -6 -10   6   -0.68    5.95
  -6  10  -6    6.27    4.19
  -7  10  -6    6.38    3.99
  -7 -10   6   -1.19    4.77
  -7 -10  -6   -1.25    3.69
   7 -10  -6   -2.43    4.43
  -8 -10   6    3.56    6.05
  -8  10  -6    8.16    4.82
  -8 -10  -6    3.25    3.85
   8 -10  -6   -0.19    5.74
  -9 -10  -6   -4.67    3.48
  -9 -10   6   -7.99    5.60
   9 -10  -6   -3.58    6.09
  -9  10  -6   -0.33    5.19
   0 -11   6   -1.70    5.87
   0 -11  -6    4.49    5.48
   0  11  -6   -3.47    2.95
   1 -11  -6    2.56    3.43
   1 -11  -6    7.26    7.32
  -1 -11   6    0.29    4.32
  -1 -11  -6    8.44    5.16
   1 -11   6   -9.33    5.49
  -1  11  -6    2.31    3.16
  -2 -11   6   -3.17    4.18
   2 -11  -6   -2.41    3.29
  -2  11  -6    0.85    3.09
   2 -11   6   -9.64    5.10
  -2 -11  -6    7.20    5.23
   3 -11  -6    4.96    4.86
  -3 -11  -6    5.13    4.81
   3 -11   6    9.42    5.81
  -3 -11   6    1.14    4.74
  -3  11  -6    6.34    4.11
  -4  11  -6    7.68    4.32
   4 -11  -6    4.07    5.03
  -4 -11  -6   10.16    4.91
  -4 -11   6    0.97    5.18
   4 -11   6   -1.55    4.24
  -5  11  -6   -3.70    3.24
   5 -11  -6    5.80    4.52
  -5 -11  -6   -8.12    3.72
  -5 -11   6   -0.32    4.44
   6 -11  -6   -1.38    5.41
  -6  11  -6   -1.54    3.87
  -6 -11   6   -4.40    4.72
  -6 -11  -6   -2.33    3.46
  -7 -11  -6   -5.38    3.64
  -7  11  -6   -1.77    4.08
  -7 -11   6   -0.81    5.60
   7 -11  -6    8.53    5.57
  -8  11  -6    6.74    5.73
  -8 -11   6   -1.99    5.88
  -8 -11  -6   -0.57    3.72
   8 -11  -6    4.66    6.98
   0 -12  -6   -5.70    5.83
   0 -12   6    0.13    5.46
  -1 -12   6   -0.48    4.80
   1 -12   6    2.15    6.57
  -1  12  -6    5.26    3.83
   1 -12  -6   -0.86    6.11
  -1 -12  -6    8.02    5.73
  -2 -12  -6    0.85    5.21
  -2 -12   6    1.85    5.52
   2 -12  -6    1.44    4.20
  -2  12  -6   11.59    4.93
   2 -12   6    6.77    6.55
  -3 -12   6    2.36    4.67
   3 -12   6    0.13    5.62
  -3  12  -6    3.14    4.08
   3 -12  -6   13.75    5.33
  -3 -12  -6    4.39    5.32
  -4 -12  -6    5.37    5.94
  -4 -12   6    0.66    6.07
   4 -12  -6    4.20    5.48
  -4  12  -6    2.05    3.70
  -5  12  -6    5.23    4.74
  -5 -12   6    1.33    5.05
  -5 -12  -6    5.20    4.72
   5 -12  -6    8.19    6.50
  -6 -12  -6   -3.90    4.05
  -6 -12   6    2.80    5.89
  -6  12  -6   -2.73    4.19
   6 -12  -6   -2.96    5.60
  -7 -12  -6   -4.80    3.65
  -7 -12   6   -5.35    5.84
   7 -12  -6   -3.14    6.63
  -7  12  -6    3.34    5.13
   0 -13  -6   22.01    9.77
   0 -13   6   -1.68    7.34
  -1 -13   6    0.20    6.28
   1 -13   6    0.49    7.60
   1 -13  -6   29.71   10.99
  -1 -13  -6    7.94    7.84
  -2  13  -6    5.10    4.42
   2 -13   6   -4.44    6.40
   2 -13  -6   -6.37   11.18
  -2 -13   6    5.41    6.49
  -2 -13  -6    7.34    5.81
  -3 -13   6    2.61    4.60
  -3 -13  -6   11.53    6.59
  -3  13  -6   -0.17    3.81
   3 -13   6    4.87    6.05
   4 -13  -6  -13.99    6.13
  -4  13  -6   -5.81    4.12
  -4 -13  -6   -9.99    4.40
  -4 -13   6   -3.61    4.18
  -5 -13   6   -2.08    7.24
   5 -13  -6    7.09    6.52
  -5 -13  -6   -6.17    4.34
  -5  13  -6   11.46    4.84
   0 -14  -6    5.72    7.38
   0 -14   6   -0.71    7.57
  -1 -14   6   -9.48    7.46
  -1 -14  -6    7.20    7.30
   1 -14  -6    8.15   10.08
   1 -14   6    9.14    7.53
   2 -14  -6    7.58   12.42
  -2 -14  -6    0.98    6.33
  -2 -14   6    4.71    6.02
   2 -14   6    8.99    7.94
  -3 -14  -6  -12.11    5.18
  -3 -14   6   -4.64    5.96
   3 -14  -6   12.97   19.72
   0   0  -7   -0.22    1.43
  -1   0  -7   45.78    5.11
   1   0  -7   33.08    5.57
  -1   0  -7   31.92    5.29
   2   0  -7   63.71    7.69
  -2   0  -7   68.08    6.28
  -2   0  -7   68.51    5.29
  -3   0  -7  343.89   14.36
  -3   0  -7  339.24   11.46
   3   0  -7  324.88   15.61
  -4   0  -7    8.41    2.23
  -4   0   7    5.42    2.58
   4   0  -7    9.71    3.98
  -4   0  -7    6.38    2.79
   5   0  -7    1.43    3.28
  -5   0  -7    3.36    2.25
  -5   0  -7    3.98    2.04
  -5   0   7   -2.18    2.01
  -6   0  -7   -0.58    2.14
  -6   0  -7    0.06    1.79
  -6   0   7    1.85    2.40
   6   0  -7    2.16    2.92
  -7   0  -7  135.01   10.75
   7   0  -7  116.96   11.08
  -7   0  -7  116.77    7.86
  -7   0   7  135.49   10.65
  -8   0   7    3.87    3.26
  -8   0  -7   -0.25    2.44
  -8   0  -7    2.63    3.45
   8   0  -7    1.92    3.88
  -9   0  -7    3.41    2.80
  -9   0  -7    1.75    3.38
  -9   0   7   -4.34    2.75
   9   0  -7    2.31    3.32
  10   0  -7   18.21    6.02
 -10   0   7   11.86    5.09
 -10   0  -7   15.74    4.58
 -10   0  -7   10.83    5.27
  11   0  -7   -2.32    4.32
 -11   0  -7    2.37    3.31
 -11   0   7   -0.42    3.68
 -12   0   7   -2.43    4.00
 -12   0  -7    4.43    3.77
   0   1  -7   63.69    6.15
   0  -1  -7   73.77    6.71
   1   1  -7   -0.49    1.36
  -1  -1  -7   -0.73    1.63
  -1  -1  -7    6.08    2.48
  -1   1  -7    1.85    1.66
  -1  -1   7    3.05    2.27
  -1   1  -7    3.71    1.75
   1  -1  -7    1.76    1.90
  -2  -1  -7   83.88    7.00
  -2   1  -7   86.51    7.15
  -2  -1   7   90.98    6.98
   2  -1  -7   86.79    8.11
  -2   1  -7   91.49    5.01
  -2  -1  -7   86.80    6.83
   2   1  -7   92.79    7.63
  -3   1  -7   99.57    5.50
  -3  -1  -7   99.72    6.76
  -3  -1   7   90.37    6.50
   3   1  -7   95.17    8.19
  -3   1  -7   87.97    7.47
   3  -1  -7  108.92    9.34
  -3  -1  -7   93.25    7.55
  -3  -1   7   99.11    7.51
  -4  -1   7    4.45    2.69
   4   1  -7    3.97    2.74
  -4   1  -7    7.63    2.79
   4  -1  -7    2.33    2.69
  -4  -1  -7    7.09    2.64
  -4  -1   7    6.11    2.66
  -4  -1  -7    3.70    2.05
  -4   1  -7    6.71    2.21
   5   1  -7   -2.10    2.35
  -5  -1   7    0.66    2.24
  -5  -1  -7    0.02    1.94
  -5  -1   7   -0.82    2.02
   5  -1  -7   -1.91    1.95
  -5  -1  -7   -0.31    1.85
  -5   1  -7   -1.08    1.58
  -5   1  -7   -0.53    1.32
  -5   1   7   -0.60    2.03
   6   1  -7   66.78    8.85
  -6  -1   7   56.81    6.43
  -6   1  -7   65.38    5.33
  -6  -1  -7   70.47    6.21
  -6  -1   7   70.65    8.08
  -6  -1  -7   69.72    7.79
   6  -1  -7   69.09    9.75
  -6   1   7   60.70    8.37
  -6   1  -7   69.21    8.68
   7   1  -7  108.10   11.50
  -7  -1  -7  107.78    7.82
  -7   1  -7  115.13   10.32
  -7  -1  -7  120.18    9.87
   7  -1  -7  115.43   11.18
  -7   1  -7  114.01    7.15
  -7  -1   7  115.47    8.70
  -7   1   7  115.52   10.21
  -7  -1   7  108.35    9.39
  -8   1   7   10.64    4.80
  -8  -1   7   10.22    3.94
  -8  -1  -7   21.49    5.16
  -8   1  -7   13.91    3.70
   8  -1  -7   16.82    5.82
  -8  -1  -7   18.98    4.49
  -8   1  -7   15.31    4.88
   8   1  -7   15.33    5.36
  -9   1  -7    3.11    2.75
  -9   1   7   -2.86    2.51
  -9  -1   7    0.31    2.75
  -9   1  -7    2.92    3.23
   9   1  -7   -1.99    3.38
   9  -1  -7    5.78    5.14
  -9  -1  -7    0.87    3.32
  -9  -1  -7   -0.12    3.02
 -10   1  -7   10.83    4.08
 -10  -1   7    3.93    3.36
  10   1  -7    5.36    5.09
 -10  -1  -7    5.06    3.60
  10  -1  -7    9.47    5.37
 -10   1   7    6.02    4.25
 -10   1  -7    2.62    4.45
 -11   1  -7   15.29    4.47
  11  -1  -7   15.87    5.80
 -11  -1  -7    4.00    4.24
 -11   1   7   19.76    5.80
 -11  -1   7    4.26    4.47
 -12   1  -7    0.40    3.90
 -12  -1   7   -2.30    3.82
 -12  -1  -7   -1.76    3.70
 -12   1   7   -0.12    4.38
   0  -2   7   44.19    5.92
   0  -2  -7   41.98    6.34
   0   2  -7   43.20    5.93
  -1  -2  -7   19.69    4.27
  -1   2  -7   27.20    5.05
   1  -2   7   23.09    4.55
   1   2  -7   23.08    4.78
  -1  -2   7   30.89    5.36
  -1   2  -7   24.09    2.57
  -1  -2  -7   25.37    4.94
   1  -2  -7   20.08    4.84
  -2   2  -7   61.44    3.35
  -2  -2   7   56.46    6.08
  -2  -2  -7   55.05    6.61
   2  -2  -7   57.58    7.88
   2   2  -7   68.66    7.28
  -2   2  -7   58.64    6.98
  -2  -2  -7   53.99    6.87
   3   2  -7    3.77    2.71
  -3  -2  -7   10.67    3.03
  -3   2  -7    5.98    1.55
  -3  -2  -7    4.68    2.32
  -3  -2   7    8.11    2.56
   3  -2  -7    4.71    3.02
  -3  -2   7    6.68    3.42
  -3   2  -7    4.53    2.65
  -4  -2  -7    7.51    3.30
  -4  -2  -7    2.78    2.09
  -4   2  -7    3.76    1.63
  -4  -2   7    7.03    3.60
   4   2  -7    0.43    2.31
  -4  -2   7    2.27    1.88
   4  -2  -7    4.35    3.17
  -4   2  -7    8.08    2.62
   5   2  -7   -3.93    2.18
  -5  -2   7   -0.35    2.16
  -5  -2  -7    0.86    2.22
  -5  -2  -7    0.39    1.84
  -5   2  -7    0.48    1.97
  -5   2  -7    1.36    1.45
   5  -2  -7    3.13    2.92
  -5  -2   7   -0.92    2.63
  -6  -2  -7   52.54    6.83
  -6   2  -7   63.65    4.85
  -6   2   7   63.11    8.66
   6   2  -7   60.60    8.50
   6  -2  -7   53.51    9.07
  -6  -2   7   62.86    7.18
  -6  -2   7   63.22    8.23
  -6  -2  -7   42.73    6.15
  -6   2  -7   53.53    8.24
  -7   2   7   34.11    7.07
  -7  -2   7   30.88    5.91
   7   2  -7   24.46    5.92
  -7  -2   7   31.78    6.17
   7  -2  -7   25.02    6.95
  -7  -2  -7   22.34    5.00
  -7   2  -7   36.68    7.38
  -7  -2  -7   32.98    5.71
  -7   2  -7   31.75    4.35
   8   2  -7   29.19    7.04
  -8   2  -7   28.41    4.79
   8  -2  -7   26.27    6.78
  -8  -2  -7   21.53    5.03
  -8  -2   7   24.59    4.95
  -8   2  -7   29.47    6.81
  -8   2   7   20.91    6.10
  -8  -2  -7   30.17    6.23
   9  -2  -7    0.76    3.99
  -9  -2  -7    1.19    2.93
  -9  -2   7   -1.52    2.47
  -9   2  -7   -2.11    3.11
  -9   2  -7    0.89    2.66
  -9   2   7   -1.77    2.82
   9   2  -7    0.30    3.94
 -10   2  -7    5.63    3.78
 -10   2   7   -2.31    3.23
  10  -2  -7    0.03    3.70
 -10   2  -7    3.56    4.03
 -10  -2  -7    0.72    2.85
 -10  -2   7    5.63    3.72
 -11   2  -7    9.17    4.35
 -11   2   7   11.20    5.15
 -11  -2  -7   16.47    5.66
  11  -2  -7   11.22    5.54
 -11   2  -7   11.50    6.43
 -11  -2   7   10.73    4.39
 -12   2   7    2.84    4.27
 -12  -2  -7    2.71    3.85
 -12  -2   7   -2.76    3.88
   0  -3   7   69.47    6.57
   0   3  -7   62.39    6.85
   0  -3  -7   63.82    7.64
   1  -3   7  115.50    8.22
  -1   3  -7  117.08    8.38
   1  -3  -7  128.05    9.49
  -1  -3  -7  127.70    9.57
  -1  -3   7  119.13    8.86
  -1  -3  -7  116.35    8.57
   1   3  -7  130.16    8.56
  -2   3  -7   44.58    6.40
   2  -3   7   50.66    5.36
   2  -3  -7   52.84    7.75
  -2  -3   7   48.41    3.90
  -2  -3  -7   50.93    6.43
  -2  -3  -7   53.87    7.37
  -2  -3   7   61.81    7.94
   2   3  -7   49.28    6.29
  -3   3  -7   64.30    2.95
  -3  -3   7   61.68    5.02
   3   3  -7   66.69    6.34
  -3   3  -7   66.38    7.69
  -3  -3   7   61.88    6.97
  -3  -3  -7   57.72    6.57
  -3  -3  -7   56.64    7.34
   3  -3  -7   57.55    8.09
  -4  -3  -7   12.76    3.96
  -4  -3   7   11.84    4.26
  -4  -3   7   17.21    3.52
  -4  -3  -7    8.10    2.90
   4   3  -7   12.00    3.66
  -4   3  -7   14.14    4.30
   4  -3  -7    6.06    3.24
  -4   3  -7   12.20    2.00
   5   3  -7   21.03    5.04
  -5  -3  -7   19.66    4.54
  -5   3  -7   13.09    4.40
  -5  -3   7   20.00    5.72
   5  -3  -7   16.01    4.92
  -5   3  -7   15.99    2.57
  -5  -3   7   14.78    3.75
  -5  -3  -7   19.32    4.33
   6   3  -7   91.99    8.67
  -6  -3   7   95.20    7.59
  -6  -3   7   88.37    8.65
  -6   3  -7   91.28    5.63
  -6  -3  -7  101.28    8.43
   6  -3  -7   88.67   11.38
  -6  -3  -7  102.98    8.05
  -6   3  -7   90.53   10.41
  -7  -3   7   27.10    6.61
   7  -3  -7    7.34    3.76
  -7  -3  -7    8.46    3.26
  -7   3   7   17.65    4.77
  -7   3  -7   19.80    3.76
   7   3  -7   20.98    5.38
  -7  -3   7   20.28    4.62
  -7  -3  -7   18.77    4.95
  -7   3  -7   23.00    5.97
  -8  -3   7    7.23    4.49
  -8  -3  -7    3.22    3.35
  -8   3   7    5.19    3.49
   8  -3  -7   10.64    4.07
  -8   3  -7    6.25    3.81
  -8   3  -7    9.63    3.43
  -8  -3   7   12.20    3.52
   8   3  -7    4.97    4.30
   9  -3  -7    4.93    4.47
  -9   3   7    1.65    3.22
  -9  -3  -7    1.15    2.97
  -9  -3   7    1.59    2.90
  -9   3  -7    9.87    4.59
 -10   3   7    4.62    3.90
 -10  -3   7   -2.85    3.07
 -10  -3  -7    1.32    3.26
 -10   3  -7    4.39    4.26
  10  -3  -7    1.75    4.16
 -11  -3  -7   -3.30    3.25
 -11   3  -7    1.23    4.47
 -11  -3   7   -0.76    3.67
 -11   3   7    8.29    4.46
  11  -3  -7    7.11    4.82
   0  -4   7    1.36    2.75
   0  -4  -7   -2.04    1.82
   0   4  -7   -0.77    1.63
  -1  -4   7    4.96    3.16
   1   4  -7    2.13    2.00
  -1  -4  -7    4.92    2.86
  -1   4  -7    5.25    2.81
   1  -4  -7    2.78    2.54
   1  -4   7    5.61    3.06
  -1  -4  -7    5.09    2.95
  -2  -4   7   38.62    3.26
   2  -4  -7   33.57    6.54
   2  -4   7   44.57    6.42
  -2  -4  -7   34.11    6.47
  -2   4  -7   38.24    6.43
  -2  -4   7   47.60    7.95
   2   4  -7   43.99    6.03
  -2  -4  -7   33.29    5.50
  -3   4  -7   49.90    7.21
  -3  -4  -7   38.03    5.68
   3   4  -7   43.89    6.04
  -3  -4   7   51.27    4.42
  -3  -4  -7   55.26    7.97
  -3  -4   7   53.11    8.61
   3  -4  -7   40.92    7.33
   3  -4   7   44.62    5.20
  -4  -4   7   15.21    5.55
  -4  -4  -7    5.16    2.99
   4   4  -7    5.08    2.49
  -4   4  -7    4.18    2.82
  -4   4  -7    8.06    1.56
  -4  -4   7    8.46    2.56
  -4  -4  -7   12.72    3.82
   4  -4  -7   10.69    3.59
  -5  -4   7   19.17    5.95
   5   4  -7   17.45    4.65
  -5  -4  -7   17.28    4.14
   5  -4  -7   11.98    4.50
  -5  -4  -7   18.31    4.93
  -5   4  -7   12.05    4.54
  -5  -4   7   19.87    4.03
  -6   4  -7   19.42    5.27
  -6  -4  -7   22.70    5.59
   6   4  -7   26.48    5.70
  -6  -4   7   28.94    5.14
  -6  -4   7   28.34    7.41
  -6  -4  -7   28.66    5.03
   6  -4  -7   19.99    5.90
  -7   4  -7   46.49    8.70
   7  -4  -7   52.66   10.25
  -7  -4  -7   43.84    7.07
  -7  -4   7   56.05    7.07
   7   4  -7   52.98    7.56
  -7  -4   7   46.68    8.65
  -8   4  -7    6.89    4.20
  -8  -4  -7   11.79    4.44
  -8  -4   7    4.63    4.81
   8  -4  -7    6.20    4.81
  -8  -4   7    7.05    3.25
   9  -4  -7    5.28    4.29
  -9  -4   7    0.36    3.08
  -9  -4  -7    9.00    3.63
  -9   4  -7    5.92    4.14
 -10   4  -7    7.67    5.04
 -10  -4  -7   10.66    4.45
  10  -4  -7    4.42    4.89
 -10   4   7   14.53    5.78
 -10  -4   7    7.19    3.42
 -11   4   7    1.10    3.99
 -11  -4   7   -4.10    3.22
 -11  -4  -7    1.41    4.01
  11  -4  -7    3.55    5.36
 -11   4  -7    3.18    5.02
   0  -5   7   60.10    6.98
   0  -5  -7   59.52    7.76
   0   5  -7   62.33    7.30
   1  -5   7    8.67    3.80
   1  -5  -7    9.06    3.58
  -1  -5  -7    4.55    2.90
  -1  -5  -7    7.96    3.77
  -1   5  -7   12.61    3.89
   1   5  -7    7.27    3.25
  -1  -5   7   12.12    4.80
   2  -5  -7   99.86    9.17
   2   5  -7  103.08    7.94
  -2   5  -7   85.41    8.03
  -2  -5   7   87.30    9.19
  -2  -5   7   90.26    4.73
   2  -5   7  100.79    8.25
  -2  -5  -7  112.73   11.32
  -2  -5  -7  102.45    8.13
   3  -5   7   88.34    7.50
   3  -5  -7   92.65   10.59
  -3  -5  -7   73.71    7.08
  -3  -5   7   92.56    5.62
  -3   5  -7   90.63    8.39
  -3  -5   7   79.93    9.29
  -3  -5  -7   93.10   10.34
   3   5  -7   89.18    7.26
  -4  -5  -7   24.58    4.76
  -4   5  -7   20.81    5.08
  -4  -5   7   26.43    3.84
   4  -5  -7   16.08    5.16
  -4  -5  -7   19.63    5.50
   4   5  -7   18.68    4.35
  -4  -5   7   21.45    7.63
   4  -5   7   17.56    4.43
   5   5  -7    4.28    2.71
  -5   5  -7    2.19    2.36
  -5  -5  -7    4.06    3.15
  -5  -5  -7    3.71    2.42
  -5  -5   7    7.64    5.51
  -5  -5   7    5.06    2.41
   5  -5  -7    6.56    3.45
   6   5  -7    8.64    3.71
   6  -5  -7    9.21    4.51
  -6   5  -7   12.08    4.24
  -6  -5  -7   17.25    5.05
  -6  -5   7   21.68    7.83
  -6  -5   7   10.03    3.18
  -7  -5   7   64.90   10.78
  -7   5  -7   56.96   10.08
  -7  -5  -7   46.52    8.07
   7  -5  -7   42.70    9.78
  -7  -5   7   53.49    6.68
  -8  -5  -7   14.78    4.65
  -8  -5   7   11.43    3.52
  -8   5  -7   11.75    5.02
  -8  -5   7   13.57    6.09
   8  -5  -7    9.29    5.24
  -9   5  -7    0.54    3.58
  -9  -5   7    4.13    2.82
  -9  -5  -7    6.75    3.34
   9  -5  -7    1.28    4.15
 -10  -5   7    8.29    3.52
  10  -5  -7   -4.63    4.63
 -10   5  -7   12.19    5.77
 -10  -5  -7    7.05    4.28
 -11  -5   7    9.26    4.42
  11  -5  -7    8.96    6.02
 -11   5  -7   18.11    5.85
 -11  -5  -7   26.56    6.40
   0  -6  -7    1.90    3.02
   0  -6   7   14.59    5.66
   0   6  -7    7.06    3.31
  -1  -6  -7   18.10    4.58
  -1  -6  -7   18.12    5.52
   1  -6   7   24.01    6.08
   1  -6  -7   14.90    4.48
  -1   6  -7   28.13    5.74
   1   6  -7   32.67    5.65
  -1  -6   7   28.56    7.24
  -2  -6   7   11.12    5.48
   2  -6   7   22.61    5.81
  -2  -6  -7   15.17    4.59
   2   6  -7   17.95    4.41
   2  -6  -7    9.19    3.67
  -2  -6  -7   15.44    5.31
  -2   6  -7    8.94    3.70
   3  -6   7   55.43    7.58
  -3  -6  -7   49.00    8.59
   3  -6  -7   35.91    7.48
  -3   6  -7   43.27    7.39
  -3  -6  -7   34.96    5.56
   3   6  -7   51.92    6.28
   4   6  -7    7.80    3.41
  -4  -6  -7   10.79    4.55
  -4  -6   7    5.43    3.81
  -4  -6  -7    7.19    3.24
  -4   6  -7   17.37    5.30
   4  -6   7    4.57    3.34
  -4  -6   7    8.17    2.33
   4  -6  -7   10.30    4.65
  -5  -6   7    2.11    2.01
  -5  -6  -7    8.09    4.05
   5   6  -7    6.72    3.42
   5  -6  -7    4.76    3.56
  -5  -6   7   -0.53    3.89
  -5   6  -7    4.52    3.01
   5  -6   7    7.83    3.59
  -6  -6   7    6.73    4.88
  -6   6  -7    2.17    3.48
  -6  -6   7    3.61    2.47
   6  -6  -7   19.74    6.02
  -6  -6  -7   11.05    4.81
  -7  -6  -7    5.02    3.95
   7  -6  -7   18.35    7.02
  -7  -6   7   16.37    3.95
  -7   6  -7   10.73    4.88
  -7  -6   7   10.97    5.65
  -8  -6   7   -0.29    2.27
  -8  -6  -7   -2.86    3.00
  -8  -6   7    1.29    5.14
   8  -6  -7    4.09    4.17
  -8   6  -7    2.02    3.26
   9  -6  -7    2.00    4.53
  -9   6  -7    0.06    4.04
  -9  -6  -7    5.05    3.86
  -9  -6   7   -3.06    2.70
  -9  -6   7   -4.35    5.15
 -10   6  -7    6.96    5.24
 -10  -6  -7    7.85    4.14
 -10  -6   7    8.05    4.14
  10  -6  -7    7.39    6.47
 -11  -6  -7   -1.38    4.44
 -11  -6   7    2.26    3.87
   0  -7   7    9.01    4.48
   0   7  -7    7.73    3.48
   0  -7  -7    5.05    3.04
  -1  -7   7   23.71    5.85
   1  -7  -7   40.48    7.18
  -1  -7  -7   36.39    6.31
   1   7  -7   38.60    6.13
  -1   7  -7   45.86    7.13
  -1  -7  -7   36.62    8.38
   1  -7   7   49.07    8.70
  -2   7  -7   30.64    6.32
   2  -7  -7   27.75    6.12
  -2  -7  -7   25.24    6.40
   2  -7   7   34.68    7.15
   2   7  -7   27.23    5.32
   3  -7   7   20.78    5.26
   3  -7  -7   23.29    5.72
  -3   7  -7   26.63    6.17
  -3  -7  -7   25.48    6.69
   3   7  -7   19.28    4.62
  -3  -7  -7   21.46    4.46
   4  -7   7    8.70    4.16
  -4  -7   7   -0.24    3.30
   4   7  -7   13.20    3.46
  -4  -7  -7   10.37    4.65
   4  -7  -7   13.86    5.19
  -4   7  -7   15.56    4.87
  -5  -7   7    1.48    4.23
  -5  -7  -7   22.41    6.87
   5  -7   7   14.52    4.37
  -5   7  -7   11.51    4.46
   5  -7  -7   16.29    4.90
  -6   7  -7   16.27    5.31
  -6  -7  -7    7.84    4.00
  -6  -7   7   19.59    3.68
   6  -7  -7   15.82    5.69
  -7  -7  -7    6.39    4.27
  -7  -7   7    0.48    2.33
   7  -7  -7    1.81    3.82
  -7  -7   7   -1.72    5.33
  -7   7  -7    7.02    3.81
   8  -7  -7    0.54    4.35
  -8  -7  -7   -0.75    3.12
  -8  -7   7   -0.70    4.73
  -8  -7   7    3.99    2.68
  -8   7  -7   -1.70    3.33
  -9  -7   7    3.84    6.51
  -9  -7  -7   13.65    5.15
   9  -7  -7    6.69    5.66
  -9   7  -7   10.90    5.44
  -9  -7   7    1.80    2.84
  10  -7  -7    4.47    5.32
 -10   7  -7    8.07    5.27
 -10  -7  -7    3.85    5.06
 -10  -7   7    6.66    4.14
   0   8  -7    9.69    3.37
   0  -8  -7   10.54    4.75
   0  -8  -7   15.88    4.44
   0  -8   7   11.37    5.57
  -1  -8   7   -1.23    2.61
  -1  -8  -7   -1.49    2.60
  -1  -8  -7   -2.15    3.28
   1  -8   7   -3.92    3.28
   1   8  -7   -1.15    2.16
   1  -8  -7    2.34    2.81
  -1   8  -7   -1.23    2.33
   2  -8  -7    5.21    3.45
   2   8  -7   -0.85    2.57
  -2  -8   7    0.46    2.49
  -2   8  -7    5.04    3.25
   2  -8   7    7.70    4.32
  -2  -8  -7   12.54    5.00
  -2  -8  -7   11.19    4.03
   3  -8   7   46.10    7.65
   3   8  -7   36.64    5.79
   3  -8  -7   39.63    7.82
  -3  -8  -7   34.70    7.61
  -3   8  -7   40.21    7.63
  -4   8  -7   17.40    5.22
  -4  -8  -7   14.47    5.16
   4  -8  -7    3.81    3.64
   4  -8   7   28.41    5.93
   5  -8   7   13.72    4.60
  -5   8  -7   10.27    4.84
   5  -8  -7   12.12    5.53
  -5  -8  -7    6.15    4.43
  -6  -8  -7   10.59    4.91
  -6   8  -7    9.08    4.33
   6  -8  -7   16.12    5.92
  -7  -8   7    7.12    5.63
   7  -8  -7    0.64    3.91
  -7  -8  -7    9.29    4.30
  -7   8  -7   -0.21    2.88
  -8  -8  -7    5.52    4.07
   8  -8  -7    7.31    5.45
  -8  -8   7    2.99    4.34
  -8   8  -7    5.73    4.10
   9  -8  -7    9.85    5.94
  -9  -8   7    6.97    6.61
  -9  -8  -7   12.30    5.46
  -9   8  -7   -1.30    3.85
 -10  -8  -7   -3.17    4.45
 -10   8  -7   -4.71    4.89
   0  -9  -7    8.92    5.38
   0  -9  -7    9.47    3.74
   0  -9   7    4.94    3.89
   0   9  -7   15.22    4.50
  -1  -9  -7   13.42    6.18
  -1  -9   7    1.64    3.76
   1  -9   7   22.11    7.08
  -1   9  -7   20.38    5.75
   1   9  -7   15.86    4.14
   1  -9  -7   18.98    4.86
  -1  -9  -7   12.71    4.14
   2  -9   7    4.74    5.10
   2  -9  -7   -2.43    2.69
  -2   9  -7   -0.49    2.45
  -2  -9  -7    7.15    5.62
   2   9  -7    5.65    3.30
   3  -9  -7    9.95    4.01
  -3   9  -7    5.64    3.16
  -3  -9   7    0.74    4.05
  -3  -9  -7   -0.87    3.78
   3  -9   7    6.44    4.17
   4  -9  -7   -5.70    3.13
  -4   9  -7    1.26    3.65
  -4  -9  -7    5.30    4.07
   4  -9   7    3.64    3.20
  -4  -9   7   -4.03    3.72
  -5  -9   7   -1.87    3.81
  -5  -9  -7    1.00    3.93
   5  -9  -7    2.49    4.18
  -5   9  -7    1.18    3.14
   6  -9  -7    5.81    4.15
  -6  -9  -7    0.74    4.46
  -6   9  -7    2.17    3.55
  -6  -9   7    0.47    4.99
  -7   9  -7    1.81    3.71
  -7  -9  -7    3.22    4.42
   7  -9  -7    3.02    4.23
  -8  -9   7   -2.02    5.46
   8  -9  -7   16.17    5.94
  -8   9  -7    7.48    4.53
  -8  -9  -7    4.26    4.48
  -9  -9   7    2.67    6.62
  -9  -9  -7   -0.73    4.40
   9  -9  -7   -1.18    5.47
  -9   9  -7    6.01    4.34
   0 -10  -7   11.14    4.49
   0  10  -7    7.21    4.34
   0 -10  -7    9.14    6.32
   0 -10   7   15.31    6.62
   1 -10  -7    5.89    3.91
  -1 -10  -7   10.86    5.60
   1  10  -7    9.55    3.77
  -1  10  -7    6.93    3.54
   1 -10   7   19.55    8.17
   2 -10  -7    9.11    3.87
  -2  10  -7    5.45    3.56
  -2 -10   7   -1.91    3.52
  -2 -10  -7   17.64    7.12
   2 -10   7   19.80    6.83
   3 -10   7   27.67    7.28
  -3  10  -7   26.78    6.81
   3 -10  -7   20.49    5.63
  -3 -10  -7   20.97    7.41
  -4 -10   7   -1.27    4.10
  -4  10  -7    2.62    3.38
  -4 -10  -7   -2.83    3.38
   4 -10   7   -1.98    3.75
   4 -10  -7   -0.10    3.84
   5 -10  -7    2.17    4.10
  -5 -10  -7   -2.94    3.69
  -5  10  -7   -2.54    3.02
  -5 -10   7   -1.96    4.27
  -6 -10  -7    1.93    3.36
  -6 -10   7    0.34    4.78
   6 -10  -7    2.64    4.89
  -6  10  -7    5.38    4.40
  -7 -10  -7   -0.43    3.46
  -7 -10   7    6.87    6.32
  -7  10  -7    1.29    3.91
   7 -10  -7   11.07    5.24
   8 -10  -7    4.16    5.67
  -8 -10  -7   -4.02    3.19
  -8  10  -7    3.74    4.15
   0  11  -7   -5.49    3.02
   0 -11  -7    1.72    5.59
   0 -11   7   -3.18    5.22
  -1 -11  -7   23.15    8.12
   1 -11  -7   12.88    4.66
   1 -11   7   19.51    8.18
   1 -11  -7   14.37    8.23
  -1  11  -7   13.97    4.77
  -2 -11   7    7.85    4.76
   2 -11   7   17.24    8.06
   2 -11  -7   10.91    4.37
  -2 -11  -7   10.14    6.55
  -2  11  -7    7.24    4.37
  -3 -11   7    3.02    5.26
   3 -11  -7    0.87    4.04
  -3  11  -7   -1.65    3.21
   3 -11   7    2.12    5.50
  -3 -11  -7    1.33    5.03
  -4 -11   7   -3.84    4.83
   4 -11  -7    3.78    5.21
  -4  11  -7   11.74    4.36
  -4 -11  -7    8.71    5.80
   4 -11   7   10.57    5.31
  -5 -11   7   -2.94    4.68
  -5  11  -7    0.59    3.85
  -5 -11  -7    5.01    4.73
  -6 -11  -7    0.60    4.22
  -6  11  -7    0.71    4.28
   6 -11  -7  -10.06    5.18
  -6 -11   7   -8.56    4.92
  -7  11  -7    0.94    4.27
   7 -11  -7    8.90    6.60
  -7 -11   7   -2.24    5.99
  -7 -11  -7   -1.35    3.84
   0 -12  -7    5.66    7.53
   0 -12   7    2.07    5.52
  -1 -12  -7   10.91    7.00
   1 -12  -7    3.37    9.41
   1 -12   7    6.80    6.65
  -1  12  -7   -2.31    4.22
  -1 -12   7    1.24    5.01
  -2 -12  -7    7.71    6.85
  -2  12  -7   -0.95    3.88
  -2 -12   7    5.12    5.18
   2 -12   7    2.90    5.79
   2 -12  -7   -2.32    4.10
   3 -12  -7   -0.21    4.56
  -3  12  -7   16.27    5.06
  -3 -12  -7   -3.25    4.26
  -3 -12   7    2.55    5.86
   3 -12   7    0.29    5.60
  -4 -12  -7   -0.37    4.85
  -4 -12   7    0.85    5.32
   4 -12  -7   -7.18    4.70
  -4  12  -7    7.25    5.00
   5 -12  -7   -3.78    5.40
  -5  12  -7   -4.43    4.00
  -5 -12   7    2.68    7.00
  -5 -12  -7   -6.74    4.78
   6 -12  -7   -1.13    5.98
  -6 -12  -7   -7.34    3.86
  -6  12  -7    6.30    5.72
  -6 -12   7    1.22    6.76
   0 -13   7    8.15    8.05
   0 -13  -7    4.78    7.87
   1 -13  -7   14.23   11.56
   1 -13   7    8.52    8.20
  -1 -13  -7   12.08    8.61
  -1 -13   7    0.03    6.33
  -2  13  -7   -1.76    4.30
   2 -13   7    2.01    6.58
  -2 -13   7    4.23    6.51
   2 -13  -7   18.80   13.52
  -2 -13  -7   -0.73    6.11
  -3  13  -7    1.70    4.68
   3 -13   7    3.10    6.09
  -3 -13  -7    6.60    5.92
  -3 -13   7   -3.73    4.56
  -4 -13  -7   -0.36    5.57
  -4  13  -7    5.63    5.07
   4 -13  -7   -5.84    5.62
  -4 -13   7   -1.85    5.36
  -5 -13  -7    0.71    5.95
  -5 -13   7    1.62    6.78
   0 -14  -7   27.61   10.68
   0 -14   7   10.83    8.63
   1 -14   7    8.44    7.55
   1 -14  -7   18.70   12.57
  -1 -14  -7    6.82    7.98
   2 -14   7    9.44    8.00
  -2 -14   7    7.65    7.16
  -2 -14  -7   -5.40    6.77
   2 -14  -7   -9.45   14.46
   0   0  -8  112.11    8.76
  -1   0  -8   12.24    3.79
   1   0  -8   11.94    3.65
  -1   0  -8    5.24    2.80
  -2   0  -8   -0.67    1.64
  -2   0  -8    0.37    2.01
   2   0  -8    3.35    2.64
   3   0  -8    1.15    2.51
  -3   0  -8    1.19    1.65
  -3   0  -8    4.43    2.21
  -4   0  -8    9.70    3.41
  -4   0  -8    9.98    2.97
   4   0  -8   18.67    5.39
  -5   0  -8    2.27    2.59
  -5   0  -8    1.68    1.91
  -5   0   8    0.94    2.27
   5   0  -8   -0.02    2.92
  -6   0   8   32.71    6.24
   6   0  -8   26.54    6.88
  -6   0  -8   24.89    5.93
  -6   0  -8   28.40    4.60
   7   0  -8   13.20    5.59
  -7   0   8   17.25    4.92
  -7   0  -8   14.26    3.77
  -7   0  -8   20.19    5.32
   8   0  -8    6.60    4.00
  -8   0  -8    0.98    3.10
  -8   0  -8   -2.31    2.38
  -8   0   8    0.02    2.73
  -9   0  -8    4.53    3.13
  -9   0   8   10.76    4.91
  -9   0  -8   13.71    5.42
   9   0  -8    8.28    5.02
 -10   0  -8   14.37    4.73
  10   0  -8   16.86    6.47
 -10   0   8   20.85    6.29
 -11   0   8   10.63    4.76
  11   0  -8    7.47    5.50
 -11   0  -8    8.40    4.00
   0   1  -8    7.08    2.81
   0  -1  -8    7.06    2.98
   1  -1  -8    4.91    2.87
  -1   1  -8    9.01    3.39
  -1  -1  -8   10.96    3.73
  -1   1  -8    6.06    2.37
   1   1  -8    9.64    3.43
  -1  -1  -8    7.06    2.66
  -2  -1  -8   61.40    7.64
  -2  -1  -8   50.05    6.28
  -2   1  -8   53.70    4.36
  -2  -1   8   50.95    5.81
   2  -1  -8   58.25    8.21
   2   1  -8   53.83    7.31
  -2   1  -8   38.79    6.37
  -3  -1   8   34.98    6.02
   3   1  -8   35.94    6.78
  -3   1  -8   26.37    5.33
   3  -1  -8   39.63    7.35
  -3  -1  -8   30.55    4.91
  -3   1  -8   31.13    3.66
  -3  -1  -8   24.28    5.39
  -4  -1   8   15.56    4.46
  -4  -1  -8   21.66    4.96
  -4   1  -8   10.85    3.82
  -4  -1   8   15.33    3.86
  -4   1  -8   15.91    2.95
   4   1  -8   13.93    4.80
  -4  -1  -8   20.58    4.12
   4  -1  -8   20.16    5.56
  -5   1  -8    4.79    1.98
   5   1  -8    6.85    3.92
  -5  -1   8    0.77    2.31
  -5  -1   8    4.96    3.19
   5  -1  -8    7.89    3.92
  -5   1  -8    3.69    2.65
  -5  -1  -8    5.11    2.44
  -5  -1  -8    7.02    2.89
  -6   1  -8   10.59    3.92
  -6  -1   8   12.33    4.24
  -6  -1  -8    8.74    3.51
  -6  -1  -8    9.13    3.10
   6   1  -8   12.79    5.38
  -6   1  -8   15.17    3.54
   6  -1  -8    5.28    3.95
  -6  -1   8   20.47    5.01
  -6   1   8   12.94    4.22
  -7   1   8   25.87    5.84
  -7  -1   8   34.49    6.34
   7   1  -8   28.26    7.33
  -7   1  -8   23.86    5.84
  -7  -1   8   26.08    6.09
  -7  -1  -8   22.42    4.85
   7  -1  -8   36.71    8.33
  -7  -1  -8   24.54    5.59
  -7   1  -8   21.24    4.10
  -8   1  -8    1.12    2.31
  -8  -1   8    1.47    2.98
  -8  -1  -8    0.23    2.96
   8   1  -8   -4.80    3.51
  -8   1   8   -0.09    2.48
  -8  -1  -8   -1.17    2.48
  -8   1  -8    3.77    3.01
   8  -1  -8    2.92    3.95
  -9   1  -8   -2.33    2.43
   9   1  -8    3.71    4.87
  -9  -1  -8    2.18    3.02
  -9  -1  -8   -1.94    3.57
   9  -1  -8   11.01    4.92
  -9   1  -8    0.92    3.67
  -9   1   8   -1.00    2.99
  -9  -1   8    0.70    3.04
 -10   1  -8   -3.17    2.92
 -10  -1  -8   -2.66    2.85
 -10   1  -8   -2.31    4.08
  10  -1  -8    4.00    4.25
  10   1  -8   -3.76    4.33
 -10   1   8    6.39    4.46
 -10  -1   8    0.83    3.06
 -11  -1  -8    3.89    4.21
  11  -1  -8   -2.92    5.16
 -11  -1   8   10.83    5.42
 -11   1   8    5.41    3.93
   0  -2   8   32.17    5.67
   0   2  -8   26.07    5.26
   0  -2  -8   34.02    6.33
  -1  -2  -8   15.44    4.06
   1  -2  -8   17.96    5.24
  -1  -2   8   17.71    4.85
  -1   2  -8   17.84    4.49
  -1   2  -8   17.76    2.57
  -1  -2  -8    8.33    3.43
   1   2  -8   12.89    3.98
   2   2  -8    9.64    3.40
   2  -2  -8    4.85    3.00
  -2   2  -8   10.17    3.08
  -2   2  -8    6.98    1.68
  -2  -2  -8    7.93    3.30
  -2  -2  -8    9.86    3.82
  -2  -2   8   11.46    4.19
  -3  -2  -8   70.92    7.74
  -3  -2   8   70.58    7.17
   3  -2  -8   90.70   10.48
  -3   2  -8   73.01    4.22
  -3  -2  -8   72.24    8.09
  -3   2  -8   73.62    8.47
   3   2  -8   68.87    8.04
   4  -2  -8    2.03    3.17
  -4  -2   8   12.92    4.37
  -4   2  -8    6.33    2.79
  -4   2  -8    8.21    2.04
   4   2  -8    5.02    3.34
  -4  -2  -8    4.77    2.74
  -4  -2   8    2.79    2.25
  -4  -2  -8    5.44    3.10
   5  -2  -8   15.63    5.20
  -5   2  -8   26.19    3.43
   5   2  -8   26.88    6.13
  -5  -2   8   20.01    4.58
  -5  -2   8   34.48    6.61
  -5  -2  -8   15.21    4.10
  -5  -2  -8   19.58    4.60
  -5   2  -8   29.27    5.91
  -6   2  -8    5.40    2.17
  -6   2  -8   -0.18    2.17
   6   2  -8    2.29    3.62
   6  -2  -8    3.66    3.45
  -6  -2   8    2.15    3.45
  -6  -2   8    8.70    3.57
  -6  -2  -8    5.82    3.35
  -6  -2  -8    6.51    3.38
  -7  -2  -8   20.40    4.69
  -7  -2   8   21.20    5.58
  -7   2  -8   18.60    5.24
  -7  -2  -8   21.34    5.41
  -7   2  -8   27.21    4.28
   7  -2  -8   17.41    5.93
  -7  -2   8   27.48    5.83
  -7   2   8   12.54    4.23
   7   2  -8   20.90    6.16
   8   2  -8   16.94    5.92
   8  -2  -8   14.85    5.68
  -8  -2  -8   10.52    4.26
  -8   2  -8    9.58    4.70
  -8   2   8    4.18    3.19
  -8   2  -8   11.35    3.29
  -8  -2   8    7.99    4.12
  -8  -2  -8    8.52    3.09
  -9  -2  -8    2.05    3.49
  -9   2  -8    6.87    4.69
   9   2  -8    4.48    4.21
  -9   2   8    0.01    2.87
   9  -2  -8    4.11    4.36
  -9  -2   8   -0.55    3.16
 -10  -2  -8    0.64    3.28
 -10  -2   8    8.21    4.47
 -10   2  -8    4.45    4.18
 -10   2   8    3.40    3.70
  10  -2  -8    3.61    4.16
 -11  -2  -8    1.34    3.70
  11  -2  -8    5.42    6.05
 -11   2  -8   -1.85    5.04
 -11  -2   8    4.56    3.74
 -11   2   8   12.78    4.70
   0   3  -8   24.13    5.14
   0  -3  -8   26.91    5.86
   0  -3   8   20.37    5.00
  -1  -3  -8   20.55    5.16
  -1   3  -8   37.03    6.19
   1   3  -8   34.97    5.89
  -1  -3  -8   25.84    5.56
   1  -3   8   34.74    5.79
   1  -3  -8   28.31    6.05
  -1  -3   8   41.83    6.85
  -2  -3  -8   50.65    6.97
  -2  -3   8   59.73    8.16
   2   3  -8   45.26    6.79
   2  -3  -8   52.44    8.28
  -2   3  -8   52.23    7.40
  -2  -3  -8   37.70    6.66
  -3  -3  -8   24.19    5.12
   3  -3  -8   17.41    4.97
   3   3  -8   13.99    4.23
  -3   3  -8   15.21    4.54
  -3  -3   8   19.51    3.52
  -3   3  -8   17.51    1.88
  -3  -3  -8   14.21    4.12
  -3  -3   8   21.23    5.61
   4  -3  -8   15.07    4.90
  -4  -3   8   22.66    5.91
  -4   3  -8   17.63    2.28
  -4  -3  -8   20.92    5.12
  -4  -3   8   20.23    4.02
  -4   3  -8   16.49    4.84
  -4  -3  -8   12.15    3.87
   4   3  -8   24.44    5.26
  -5  -3  -8    2.83    2.57
   5  -3  -8    1.34    2.73
   5   3  -8    0.19    2.75
  -5  -3   8   -0.64    3.52
  -5   3  -8    1.50    2.18
  -5  -3  -8   -1.47    2.51
  -5  -3   8   -2.66    2.07
  -6  -3  -8    0.40    2.72
  -6  -3   8   -2.00    2.26
  -6   3  -8    0.70    2.40
   6  -3  -8    3.58    3.69
   6   3  -8   -2.04    3.05
  -6  -3   8   -0.47    3.29
  -6  -3  -8   -1.26    2.25
   7  -3  -8   12.28    5.78
  -7  -3  -8    8.89    3.88
   7   3  -8    1.33    3.94
  -7  -3  -8   10.84    3.89
  -7   3  -8    7.32    3.73
  -7  -3   8   11.51    5.26
  -7  -3   8   11.24    3.37
  -8  -3   8   11.98    4.20
   8  -3  -8    9.51    5.52
  -8   3  -8   10.73    4.95
  -8  -3   8    6.49    4.63
  -8  -3  -8    2.64    3.54
   8   3  -8    6.82    4.74
  -9  -3   8    3.90    3.31
  -9  -3  -8    5.32    3.72
   9  -3  -8    8.26    4.58
  -9   3  -8   -1.28    3.38
  10  -3  -8    0.55    4.27
 -10   3   8   -4.14    3.22
 -10  -3  -8    0.46    3.44
 -10   3  -8    2.63    3.95
 -10  -3   8    0.02    3.33
 -11  -3  -8    8.89    4.58
 -11   3   8   23.20    6.70
 -11   3  -8   11.90    5.95
 -11  -3   8    5.18    4.71
  11  -3  -8    4.44    5.18
   0  -4  -8   -0.41    2.44
   0   4  -8   -1.30    1.62
   0  -4   8   -1.11    2.05
  -1  -4  -8   -0.54    2.80
  -1   4  -8   -1.27    1.96
   1  -4  -8    0.41    2.22
  -1  -4  -8    1.01    2.43
  -1  -4   8   -1.33    2.01
   1  -4   8    0.45    2.26
   1   4  -8    0.82    2.13
   2   4  -8   53.10    7.12
  -2  -4  -8   38.42    6.23
  -2  -4   8   61.26    8.84
  -2   4  -8   43.26    6.75
   2  -4   8   43.58    6.64
   2  -4  -8   48.03    7.87
  -2  -4  -8   51.94    8.17
   2  -4   8   43.83    6.65
  -3  -4  -8   10.73    4.25
  -3  -4  -8   13.47    4.65
  -3  -4   8   18.42    6.04
   3  -4   8   19.18    4.72
  -3   4  -8   19.08    5.27
   3  -4  -8   11.00    3.99
  -3  -4   8   15.40    3.18
   3   4  -8   11.37    4.07
  -4  -4  -8   16.70    5.16
   4   4  -8   26.88    5.49
  -4  -4   8   25.22    4.23
  -4  -4  -8   22.27    4.88
   4  -4  -8    5.03    3.31
  -4  -4   8   20.19    6.29
  -4   4  -8   19.49    5.25
  -5  -4   8   10.54    3.48
  -5   4  -8   10.39    3.97
  -5  -4   8   12.44    5.73
   5   4  -8   12.91    4.20
   5  -4  -8   14.67    5.24
  -5  -4  -8    9.49    3.53
  -5  -4  -8   12.31    4.39
  -6  -4   8    2.56    4.18
   6  -4  -8   -1.19    2.86
  -6  -4   8    4.43    2.64
  -6  -4  -8    1.33    2.57
  -6  -4  -8    4.28    3.74
   6   4  -8    0.77    2.93
  -6   4  -8    2.07    2.52
  -7  -4   8    3.52    2.71
  -7  -4   8   -1.55    3.58
  -7  -4  -8    3.70    3.22
  -7   4  -8   -1.68    2.87
   7  -4  -8   -0.37    3.39
  -8  -4  -8    4.43    3.55
  -8   4  -8    2.76    3.59
  -8  -4   8    1.08    2.75
   8  -4  -8   -4.14    3.25
  -8  -4   8    3.72    4.07
  -9  -4   8   -0.61    3.25
  -9  -4  -8    0.82    3.19
  -9   4  -8   -5.80    3.40
   9  -4  -8    7.76    4.04
  10  -4  -8    1.92    4.37
 -10   4  -8   -2.22    4.24
 -10  -4  -8   -3.63    3.29
 -10  -4   8    4.67    3.69
 -11  -4   8   -4.95    3.48
 -11   4  -8    4.60    4.95
 -11  -4  -8    3.45    4.69
  11  -4  -8    0.07    5.70
   0   5  -8   17.99    4.63
   0  -5   8   21.88    5.67
   0  -5  -8   19.47    5.20
   1  -5  -8    6.65    3.16
  -1  -5  -8    3.30    2.91
  -1  -5  -8   11.53    4.39
   1   5  -8    6.23    2.95
   1  -5   8    9.74    3.74
  -1  -5   8    2.63    3.11
  -1   5  -8    6.10    3.27
   2  -5  -8    5.08    3.11
  -2  -5   8    3.06    3.86
  -2  -5  -8    5.93    3.47
  -2  -5  -8    0.23    2.51
   2  -5   8    4.10    3.16
   2   5  -8    4.16    2.98
  -2   5  -8    7.55    3.26
  -3   5  -8   41.50    7.20
  -3  -5  -8   21.42    5.25
  -3  -5  -8   42.90    7.98
   3  -5  -8   29.38    6.84
   3  -5   8   30.87    5.89
   3   5  -8   32.03    5.65
  -3  -5   8   34.14    8.10
   4   5  -8    7.60    3.38
   4  -5  -8    2.79    3.29
  -4   5  -8    4.21    3.13
  -4  -5   8    3.76    2.13
  -4  -5  -8    8.78    3.99
  -4  -5   8    7.30    4.88
  -4  -5  -8    3.78    3.16
  -5   5  -8    8.69    3.52
   5   5  -8    7.51    3.38
   5  -5  -8    5.10    3.44
  -5  -5  -8   10.15    4.68
  -5  -5  -8    8.09    3.36
  -5  -5   8   11.00    5.36
  -5  -5   8    7.14    3.13
   6  -5  -8   10.99    4.60
  -6  -5   8   13.15    3.55
  -6  -5   8   12.81    5.58
  -6  -5  -8    5.35    3.82
  -6   5  -8    7.23    3.82
   6   5  -8    7.77    3.42
   7  -5  -8    5.77    4.46
  -7  -5   8   14.52    4.38
  -7  -5   8   15.84    6.84
  -7   5  -8    8.90    4.91
  -7  -5  -8   17.90    5.94
  -8  -5  -8    3.44    3.80
  -8   5  -8    8.92    4.56
  -8  -5   8   10.87    3.87
  -8  -5   8    5.11    4.64
   8  -5  -8   13.12    4.58
   9  -5  -8    3.14    4.53
  -9  -5  -8   -0.72    3.55
  -9  -5   8   -4.25    2.71
  -9   5  -8   -9.30    3.22
 -10  -5   8   -0.08    3.49
 -10   5  -8   13.24    5.74
 -10  -5  -8   -0.02    3.82
  10  -5  -8    4.22    4.65
   0   6  -8   79.79    7.69
   0  -6  -8   69.69    9.00
   0  -6   8   66.67    7.73
  -1  -6  -8    1.12    2.83
  -1   6  -8    0.85    2.15
   1   6  -8    2.82    2.13
   1  -6  -8   -2.35    2.35
  -1  -6  -8    2.07    2.74
   1  -6   8   -0.62    1.99
  -1  -6   8    4.71    3.34
  -2  -6   8   25.78    7.69
  -2   6  -8   14.43    4.22
   2  -6   8   30.55    6.22
   2   6  -8   21.81    4.66
  -2  -6  -8   29.22    6.81
  -2  -6  -8   26.98    5.56
   2  -6  -8   19.64    5.73
   3  -6  -8   32.99    7.02
   3   6  -8   26.72    5.33
  -3   6  -8   23.75    5.80
   3  -6   8   27.52    5.99
  -3  -6  -8   12.81    5.03
  -3  -6   8   26.76    8.36
  -3  -6  -8   19.14    4.92
   4  -6   8    7.53    3.53
   4  -6  -8    5.40    3.17
  -4  -6  -8    1.25    3.11
  -4  -6   8    2.47    4.88
  -4  -6  -8   -4.25    2.88
  -4   6  -8    2.94    2.28
   4   6  -8    6.49    2.86
  -5   6  -8   20.94    5.37
   5  -6  -8    8.58    4.17
  -5  -6  -8   16.48    5.33
   5   6  -8   10.62    3.67
  -5  -6   8   10.60    6.39
   6  -6  -8    9.30    3.97
  -6   6  -8    5.30    3.37
  -6  -6  -8    5.50    4.25
  -6  -6   8    5.46    5.31
  -7   6  -8    0.99    3.19
  -7  -6  -8    2.48    3.94
  -7  -6   8    4.68    2.97
  -7  -6   8    1.42    4.92
   7  -6  -8    8.91    4.28
  -8  -6  -8   10.31    4.77
  -8   6  -8   16.76    5.85
  -8  -6   8    9.67    5.79
  -8  -6   8    4.35    3.24
   8  -6  -8    6.33    4.88
  -9  -6   8    3.38    3.78
   9  -6  -8    1.17    4.87
  -9  -6  -8   -3.56    3.45
  -9   6  -8    0.36    4.00
  10  -6  -8    3.34    5.38
 -10  -6   8    2.32    3.68
 -10   6  -8   -4.15    4.31
 -10  -6  -8   -1.40    4.06
   0  -7  -8   15.96    4.50
   0   7  -8   10.93    4.14
   0  -7   8   12.07    4.97
  -1  -7   8   24.64    7.20
  -1  -7  -8   14.95    5.33
  -1  -7  -8   17.05    4.78
   1   7  -8   19.86    4.82
   1  -7   8   29.15    7.05
   1  -7  -8   21.21    5.63
  -1   7  -8   28.26    5.77
  -2  -7  -8   19.05    5.10
   2  -7  -8   10.13    4.17
  -2  -7   8   28.31    7.59
  -2   7  -8   11.07    3.83
  -2  -7  -8   17.02    5.32
   2   7  -8   19.09    4.41
   2  -7   8   20.53    5.55
  -3  -7  -8    5.50    3.72
  -3  -7  -8    7.92    4.79
  -3  -7   8   11.29    6.76
   3  -7  -8    9.41    4.33
  -3   7  -8    8.62    4.00
   3   7  -8    9.54    3.90
   3  -7   8   14.73    4.86
   4   7  -8    8.68    3.35
  -4  -7   8    7.85    6.96
   4  -7  -8    1.67    2.80
   4  -7   8    8.83    3.99
  -4   7  -8    8.00    3.85
  -4  -7  -8    8.60    4.63
  -5   7  -8   -0.14    3.27
  -5  -7   8    1.99    6.04
   5  -7  -8   -0.63    3.15
   5  -7   8    1.53    2.95
  -5  -7  -8    0.54    3.90
  -6  -7  -8    2.54    3.62
   6  -7  -8   -0.58    3.39
  -6   7  -8   -1.70    2.77
  -6  -7   8   -7.02    4.96
  -7  -7  -8    4.60    3.88
  -7  -7   8    5.02    5.73
   7  -7  -8   -1.60    3.61
  -7   7  -8    3.55    3.12
  -8  -7  -8    1.37    3.91
  -8  -7   8    9.60    6.90
   8  -7  -8    8.63    5.60
  -8   7  -8   -3.29    3.29
   9  -7  -8   -1.55    4.32
  -9   7  -8    1.48    4.02
  -9  -7  -8    3.96    4.22
  -9  -7   8    6.20    5.97
  10  -7  -8    2.38    6.11
 -10  -7  -8   -5.23    3.86
 -10   7  -8    0.42    4.60
   0   8  -8   -0.44    2.24
   0  -8  -8   -2.28    3.12
   0  -8  -8    1.46    2.59
   0  -8   8    4.92    4.25
   1  -8  -8   10.17    3.80
  -1   8  -8   14.22    4.61
   1   8  -8   11.99    4.17
  -1  -8  -8   15.32    6.14
  -1  -8  -8    9.38    3.81
   1  -8   8   20.69    6.44
  -1  -8   8   18.86    6.95
   2  -8   8   10.85    4.34
   2  -8  -8    5.42    3.68
  -2   8  -8   10.44    4.20
   2   8  -8    7.22    3.00
  -2  -8  -8    6.85    3.71
  -2  -8   8    6.92    5.31
  -2  -8  -8    8.69    4.42
   3  -8   8   11.99    4.15
  -3  -8  -8    1.28    3.72
   3   8  -8    6.03    2.35
  -3   8  -8    7.25    3.85
  -3  -8   8   -0.56    4.53
   3  -8  -8    9.37    4.12
  -4   8  -8   47.11    9.04
  -4  -8  -8   50.96    9.69
   4  -8  -8   58.25   10.52
   4  -8   8   54.69    6.58
   5  -8   8    3.56    3.36
   5  -8  -8   -3.89    3.34
  -5  -8  -8    5.28    4.09
  -5  -8   8    4.80    4.49
  -5   8  -8   -3.01    2.57
   6  -8  -8    1.66    3.49
  -6  -8   8   -0.35    6.36
  -6   8  -8   -0.14    2.70
  -6  -8  -8    0.02    3.52
  -7  -8   8    6.06    5.96
   7  -8  -8   -7.93    3.84
  -7  -8  -8   -1.24    3.74
  -7   8  -8    0.76    3.48
  -8  -8  -8    5.68    4.70
   8  -8  -8   -0.79    4.73
  -8   8  -8   -0.30    3.66
  -8  -8   8    3.40    6.15
  -9  -8   8    3.62    5.60
   9  -8  -8   -2.20    5.67
  -9  -8  -8   -0.31    4.63
  -9   8  -8   -2.26    3.95
   0   9  -8   17.89    5.28
   0  -9   8   24.53    8.09
   0  -9  -8   17.32    4.54
   0  -9  -8   25.86    8.16
  -1  -9   8   27.50    8.53
  -1   9  -8   23.17    5.77
   1  -9  -8   14.59    5.09
   1   9  -8   20.46    5.43
  -1  -9  -8   14.16    6.36
  -1  -9  -8   13.63    4.72
   1  -9   8   32.76    8.58
   2  -9  -8    9.42    4.39
  -2  -9  -8    9.49    5.66
  -2  -9   8    5.99    4.73
   2   9  -8    7.74    3.74
  -2   9  -8   11.47    4.01
   2  -9   8   22.00    6.87
   3  -9   8   37.64    7.48
   3  -9  -8   25.06    6.86
  -3   9  -8   26.24    6.55
  -3  -9  -8   37.62    8.38
   4  -9  -8    2.14    4.00
  -4   9  -8    6.26    3.77
  -4  -9   8    8.16    5.91
   4  -9   8    8.16    3.94
  -4  -9  -8    1.52    4.32
   5  -9  -8    4.40    4.03
  -5  -9   8    2.30    5.45
  -5  -9  -8    9.53    5.45
  -5   9  -8    3.17    3.68
  -6   9  -8    3.37    3.94
  -6  -9  -8    2.37    4.30
   6  -9  -8   -3.55    3.86
  -6  -9   8    3.68    5.78
  -7  -9   8    0.05    6.42
   7  -9  -8    7.67    5.95
  -7   9  -8    0.56    3.84
  -7  -9  -8    7.85    5.15
  -8   9  -8    6.44    4.52
   8  -9  -8   -3.35    4.81
  -8  -9  -8    5.54    4.53
  -8  -9   8    5.79    8.35
   0 -10   8    7.35    7.03
   0 -10  -8    4.87    6.30
   0  10  -8    1.45    3.48
   0 -10  -8   -2.70    3.27
   1 -10   8   -1.07    5.13
   1 -10  -8   12.20    8.44
  -1 -10   8    3.81    5.49
  -1 -10  -8    6.52    5.18
   1 -10  -8    4.21    3.73
   1  10  -8    2.63    3.40
  -1  10  -8    5.71    3.47
  -2  10  -8    6.90    4.65
  -2 -10  -8    6.97    4.86
  -2 -10   8    3.39    4.53
   2 -10  -8    8.06    4.46
   2 -10   8   -0.04    4.96
  -3 -10  -8   13.29    6.15
  -3  10  -8   20.53    6.44
   3 -10  -8    0.23    4.43
   3 -10   8   15.82    6.01
  -4 -10  -8    9.27    5.46
  -4  10  -8    7.73    3.65
   4 -10  -8    4.52    4.65
   4 -10   8   10.93    5.25
  -4 -10   8    4.09    4.81
  -5 -10   8   -1.30    4.48
  -5  10  -8   -5.36    3.15
   5 -10  -8    0.84    4.20
  -5 -10  -8    5.11    4.84
  -6  10  -8    6.10    4.36
  -6 -10  -8    4.17    4.62
  -6 -10   8    2.55    5.28
   6 -10  -8   -3.63    4.54
  -7 -10  -8    4.37    5.43
   7 -10  -8   -2.27    4.87
  -7 -10   8    4.47    5.73
  -7  10  -8    6.53    4.84
  -8 -10   8   -1.77    7.15
  -8  10  -8   -1.02    4.55
   8 -10  -8  -10.63    5.16
  -8 -10  -8   -5.80    4.89
   0 -11  -8   -8.53    5.26
   0  11  -8   -4.94    3.44
   0 -11   8    0.57    5.35
   1 -11  -8    2.32    3.87
  -1 -11   8   -3.07    4.49
   1 -11  -8    6.08    6.71
  -1 -11  -8    9.89    5.60
  -1  11  -8    2.15    3.38
   1 -11   8    9.36    5.81
  -2 -11   8    0.96    4.59
  -2  11  -8    2.15    3.52
   2 -11  -8   -0.99    4.25
   2 -11   8    4.09    5.65
  -2 -11  -8   -2.00    5.84
  -3  11  -8    4.66    3.85
   3 -11  -8   -0.71    4.42
  -3 -11  -8   11.07    5.99
   3 -11   8    4.35    5.16
  -3 -11   8    2.51    4.40
  -4  11  -8   -5.50    3.28
  -4 -11  -8   -0.01    4.87
   4 -11  -8    1.02    4.30
  -4 -11   8    2.28    5.83
  -5 -11   8   -2.34    4.56
  -5 -11  -8   -3.22    4.53
   5 -11  -8    3.22    5.06
  -5  11  -8   -3.69    3.51
  -6 -11   8    0.43    5.11
  -6  11  -8    0.81    4.06
  -6 -11  -8    1.45    4.34
   6 -11  -8   -4.64    5.31
  -7 -11   8   -3.25    6.86
  -7  11  -8    0.23    4.74
  -7 -11  -8    6.26    5.25
   0 -12   8    4.12    7.60
   0 -12  -8   19.95    9.28
   1 -12  -8   11.77    8.62
  -1 -12  -8    9.72    6.65
  -1  12  -8    1.62    4.03
   1 -12   8   -4.27    6.19
  -1 -12   8    4.90    6.43
  -2 -12  -8   -3.72    6.07
   2 -12   8   -3.47    5.64
  -2 -12   8    2.54    5.32
   2 -12  -8  -15.62   10.25
  -2  12  -8    8.33    3.91
   3 -12   8    4.77    5.87
   3 -12  -8   -3.53    4.59
  -3 -12  -8   10.31    6.96
  -3 -12   8    5.31    4.68
  -3  12  -8   -2.58    4.43
  -4 -12   8    5.45    6.20
  -4  12  -8    3.72    4.96
  -4 -12  -8   11.26    6.10
   4 -12  -8    5.42    5.30
   5 -12  -8    5.47    5.51
  -5 -12  -8    3.12    5.69
  -5  12  -8    3.33    4.65
  -5 -12   8   13.72   10.50
   0 -13   8    9.59    8.06
   0 -13  -8   24.51   10.36
   1 -13   8   -2.38    6.89
   1 -13  -8    5.93   10.60
  -1 -13  -8    9.82    8.62
  -1 -13   8    2.65    6.79
  -2 -13  -8   15.91    7.98
   2 -13  -8   -0.34   12.76
  -2  13  -8    3.70    4.72
   2 -13   8   -1.57    6.51
  -2 -13   8   -2.45    4.73
   3 -13   8   -6.71    5.54
  -3  13  -8    6.92    4.73
  -3 -13   8    7.26    5.70
  -3 -13  -8   -3.88    5.42
  -4 -13  -8   -7.07    5.43
  -4  13  -8   -0.68    5.59
  -4 -13   8    3.43    7.07
   0   0  -9   -2.03    1.83
   1   0  -9   39.80    7.20
  -1   0  -9   43.93    5.61
  -1   0  -9   38.78    6.72
   2   0  -9   32.99    6.83
  -2   0  -9   22.79    5.56
  -2   0  -9   23.13    4.16
   3   0  -9   10.13    4.49
  -3   0  -9    4.20    2.17
  -3   0  -9    6.44    3.10
  -4   0  -9    1.08    1.93
   4   0  -9    1.05    3.08
  -4   0  -9    2.27    2.89
  -5   0  -9   21.61    4.23
  -5   0  -9   23.01    5.46
   5   0  -9    8.56    4.54
  -6   0  -9    5.10    2.97
  -6   0   9    1.33    2.71
   6   0  -9    4.74    3.91
  -6   0  -9    4.98    3.59
   7   0  -9   -4.91    3.39
  -7   0  -9    6.52    2.75
  -7   0   9    3.56    2.77
  -7   0  -9    4.23    4.25
  -8   0  -9    5.92    3.95
   8   0  -9    7.60    5.36
  -8   0   9    1.32    3.58
  -8   0  -9    8.45    3.30
  -9   0  -9   -2.35    3.57
  -9   0  -9    1.70    2.91
   9   0  -9    3.31    4.38
  -9   0   9    3.99    3.41
  10   0  -9   -1.13    4.45
 -10   0  -9    5.15    3.72
 -10   0   9    3.71    3.83
 -11   0   9    6.80    5.42
   0   1  -9    2.81    2.62
   0  -1  -9   -1.21    1.80
  -1   1  -9   43.73    7.08
  -1   1  -9   43.81    4.99
   1   1  -9   43.00    7.15
  -1  -1  -9   41.83    6.12
   1  -1  -9   32.10    6.36
  -1  -1  -9   47.79    7.58
  -2   1  -9   13.58    4.30
  -2  -1  -9   10.24    3.94
   2   1  -9   14.92    4.80
  -2  -1  -9   16.93    4.68
   2  -1  -9   10.26    4.64
  -2   1  -9    6.68    2.43
  -3   1  -9    9.25    2.52
   3  -1  -9    8.78    4.17
  -3   1  -9   12.21    4.01
   3   1  -9   17.36    5.13
  -3  -1  -9    7.88    3.13
  -3  -1  -9   10.34    4.06
  -4   1  -9   14.07    2.99
  -4  -1  -9    7.02    3.23
   4   1  -9    7.77    4.01
  -4   1  -9    9.61    3.67
  -4  -1  -9   10.23    2.96
   4  -1  -9   12.15    4.93
  -5  -1   9   10.95    3.59
  -5   1  -9   17.87    3.53
   5   1  -9   11.94    5.09
  -5  -1  -9   16.29    3.40
  -5   1  -9   17.83    5.12
   5  -1  -9    9.94    5.03
  -5  -1  -9   12.55    4.30
  -6  -1   9   52.48    7.56
  -6  -1  -9   43.25    6.13
  -6   1  -9   43.18    5.07
   6  -1  -9   31.24    7.19
  -6   1  -9   42.09    7.94
  -6  -1  -9   28.30    5.87
   6   1  -9   32.94    7.63
   7   1  -9   26.71    7.58
   7  -1  -9   11.00    5.32
  -7  -1   9   18.99    5.15
  -7   1  -9   18.77    4.05
  -7   1   9   12.02    4.61
  -7   1  -9   21.80    5.76
  -7  -1  -9   23.26    5.55
  -7  -1  -9   19.99    4.65
  -8   1  -9    5.64    4.37
  -8  -1  -9    5.16    2.97
   8   1  -9    0.31    3.97
  -8  -1  -9    6.64    4.20
  -8   1  -9    6.77    3.20
  -8  -1   9   11.95    4.32
   8  -1  -9    8.58    4.82
  -8   1   9    5.63    4.02
   9  -1  -9    3.05    5.07
   9   1  -9    0.75    4.64
  -9   1   9    4.80    3.72
  -9   1  -9   -3.40    3.60
  -9  -1  -9    1.87    2.93
  -9  -1   9   -2.02    2.92
 -10  -1   9    2.20    3.87
 -10  -1  -9    4.51    3.28
  10   1  -9    0.41    4.31
 -10   1   9   -3.53    3.48
  10  -1  -9    4.86    5.09
 -10   1  -9   -2.53    4.01
 -11  -1   9    8.13    4.73
 -11  -1  -9    4.89    4.01
 -11   1   9    2.11    4.07
  11  -1  -9    3.70    5.75
   0  -2  -9   17.41    4.84
   0   2  -9   21.69    5.07
  -1   2  -9    9.56    3.87
  -1  -2  -9   12.89    4.37
   1   2  -9   14.79    4.44
  -1  -2   9   12.01    4.43
  -1  -2  -9   10.69    3.49
  -1   2  -9   10.05    2.49
   1  -2  -9    7.85    3.99
  -2   2  -9   77.90    4.47
  -2  -2  -9   72.94    8.80
   2  -2  -9   83.08   10.31
  -2   2  -9   79.70    9.16
  -2  -2   9   88.27    8.14
   2   2  -9   87.56    9.35
  -2  -2  -9   82.34    8.80
  -3  -2  -9    7.43    3.36
   3  -2  -9    6.81    4.12
  -3   2  -9    8.82    2.11
   3   2  -9    7.40    3.60
  -3  -2   9    7.42    3.87
  -3  -2  -9    5.53    3.28
  -3   2  -9    7.38    3.63
  -4  -2   9    7.85    4.19
  -4   2  -9    2.62    1.81
  -4  -2  -9   11.79    3.98
  -4  -2  -9    3.33    2.70
  -4   2  -9    7.30    3.79
   4   2  -9    8.55    4.18
   4  -2  -9    5.76    3.90
   5  -2  -9    9.20    4.21
   5   2  -9   17.31    5.55
  -5  -2  -9    8.50    3.54
  -5  -2   9   18.49    5.53
  -5  -2   9   15.84    4.20
  -5  -2  -9   10.62    3.98
  -5   2  -9   17.19    4.88
  -6  -2  -9   10.43    4.43
   6  -2  -9    7.02    4.39
  -6  -2   9    7.20    2.62
  -6  -2   9   -0.33    3.45
  -6   2  -9    7.60    4.18
   6   2  -9    5.79    4.35
  -6  -2  -9    9.06    3.67
  -7   2  -9   12.25    4.63
  -7  -2   9   11.30    5.13
  -7  -2  -9   15.52    4.59
  -7  -2  -9    8.82    3.93
   7   2  -9    4.05    3.99
  -7  -2   9   15.30    4.51
   7  -2  -9   11.06    4.88
   8   2  -9    2.26    3.60
  -8  -2  -9    2.22    3.26
  -8   2  -9    3.98    4.03
  -8  -2   9    2.71    2.97
   8  -2  -9   -4.42    3.38
  -8  -2  -9    0.93    3.50
  -9   2  -9   14.05    5.51
   9  -2  -9   12.17    5.73
   9   2  -9    8.70    5.64
  -9  -2   9    7.15    3.74
  -9  -2  -9    4.99    3.60
 -10   2   9    4.55    4.53
 -10  -2  -9    4.64    3.79
 -10  -2   9   10.77    4.60
 -10   2  -9    0.10    4.78
  10  -2  -9    6.76    5.84
 -11   2   9    5.26    5.06
 -11   2  -9    2.03    4.96
  11  -2  -9   -3.31    5.19
 -11  -2  -9    6.96    4.50
 -11  -2   9   -4.77    4.32
   0   3  -9    0.01    1.81
   0  -3  -9    1.07    2.46
   0  -3   9    2.14    2.18
   1  -3   9   38.85    6.50
   1   3  -9   28.67    6.02
  -1   3  -9   24.50    5.45
  -1  -3   9   27.13    5.87
  -1  -3  -9   30.70    6.61
  -1  -3  -9   22.55    5.47
   1  -3  -9   40.84    7.63
  -2   3  -9    9.83    3.50
   2  -3  -9    2.35    2.61
  -2  -3  -9    9.89    4.17
   2   3  -9    6.19    3.23
  -2  -3  -9    3.01    3.05
  -2  -3   9    7.37    4.01
   3  -3  -9    0.32    2.54
   3   3  -9    7.53    3.57
  -3  -3  -9    3.54    3.60
  -3   3  -9    4.67    3.06
  -3  -3   9    0.69    3.05
  -3  -3  -9    2.72    2.84
  -4  -3  -9    4.56    3.03
  -4  -3  -9    3.20    3.00
  -4  -3   9    2.27    2.41
   4  -3  -9    4.30    3.68
  -4   3  -9    2.14    2.64
  -4  -3   9    1.02    3.49
   4   3  -9   -0.58    2.56
   5  -3  -9    2.77    3.53
  -5  -3  -9    2.92    2.95
  -5  -3  -9   -0.07    2.76
  -5  -3   9    7.43    4.70
  -5   3  -9    9.79    4.12
  -5  -3   9    7.31    2.96
   5   3  -9    4.87    3.74
  -6  -3  -9   26.88    5.78
  -6  -3   9   16.64    4.11
  -6   3  -9   36.08    7.60
  -6  -3  -9   24.61    5.48
   6  -3  -9   27.51    7.43
  -6  -3   9   30.88    7.08
   6   3  -9   27.84    6.75
  -7  -3   9   17.96    4.63
   7  -3  -9   21.92    7.31
  -7  -3   9   24.11    6.67
  -7   3  -9   24.95    6.86
  -7  -3  -9   19.27    5.40
  -7  -3  -9   25.73    6.43
   7   3  -9   28.91    7.09
  -8   3  -9    7.43    4.21
  -8  -3   9    1.74    3.31
   8   3  -9    0.37    4.34
   8  -3  -9    7.59    4.56
  -8  -3  -9    4.58    3.87
  -8  -3   9    2.32    4.23
  -9  -3  -9    6.07    3.50
  -9  -3   9    2.05    3.46
   9  -3  -9    2.82    4.37
  -9   3  -9    0.55    3.50
 -10  -3   9   -2.45    3.52
 -10   3  -9    0.80    4.70
 -10  -3  -9    3.88    4.01
  10  -3  -9    3.16    5.18
 -11  -3   9   -4.08    4.03
 -11  -3  -9   -1.11    4.31
 -11   3  -9    2.21    5.61
   0  -4  -9   18.91    5.00
   0   4  -9   15.73    4.44
   0  -4   9   21.49    5.44
  -1  -4   9   33.15    6.49
   1  -4  -9   41.42    7.57
  -1   4  -9   33.42    6.45
   1   4  -9   39.55    6.76
   1  -4   9   34.54    6.24
  -1  -4  -9   35.03    7.01
  -1  -4  -9   28.10    6.37
  -2  -4   9   49.85    8.29
  -2   4  -9   39.60    7.08
  -2  -4  -9   45.69    7.18
   2   4  -9   43.72    6.96
   2  -4  -9   44.34    7.85
  -2  -4  -9   46.64    8.19
   2  -4   9   47.70    7.15
  -3  -4   9   17.85    5.86
  -3  -4  -9   11.73    4.48
  -3  -4  -9   13.07    4.34
   3   4  -9    8.16    3.76
  -3   4  -9   10.50    3.90
   3  -4  -9   12.03    4.51
  -4  -4   9    4.08    2.49
   4  -4  -9   -0.41    2.37
  -4  -4   9    0.75    3.51
  -4  -4  -9    1.26    3.28
  -4  -4  -9    5.55    2.89
   4   4  -9   -5.29    2.01
  -4   4  -9   -0.77    1.95
   5   4  -9   13.57    4.39
  -5  -4   9   13.61    5.58
  -5  -4  -9    8.20    4.01
  -5  -4  -9   10.75    4.10
  -5   4  -9   19.07    5.34
  -5  -4   9   12.22    3.87
   5  -4  -9    7.04    4.53
  -6   4  -9    4.79    4.01
  -6  -4   9    3.25    4.47
  -6  -4  -9   -0.53    3.22
   6   4  -9    1.36    3.63
  -6  -4  -9    4.85    3.64
  -6  -4   9    6.21    2.86
   6  -4  -9    5.23    4.11
   7   4  -9    4.68    3.83
   7  -4  -9   -1.89    3.44
  -7   4  -9    5.98    3.72
  -7  -4   9    6.24    3.41
  -7  -4  -9    1.04    3.12
  -7  -4   9    0.66    3.91
  -8  -4  -9    0.30    3.39
   8  -4  -9    0.43    3.84
  -8  -4   9    2.91    4.00
  -8  -4   9   -2.59    2.91
  -8   4  -9    1.75    3.07
   9  -4  -9    9.86    6.53
  -9  -4  -9    1.28    3.87
  -9  -4   9   -0.03    3.26
  -9   4  -9    4.71    4.94
 -10  -4   9   -1.72    3.68
  10  -4  -9    2.69    5.62
 -10  -4  -9    3.43    4.11
 -10   4  -9    2.64    4.28
   0  -5  -9   21.90    5.10
   0  -5   9   18.48    5.24
   0   5  -9   22.76    5.55
   1   5  -9   24.24    5.69
   1  -5  -9   17.36    5.19
  -1  -5  -9   19.93    5.34
  -1  -5   9   15.43    5.11
   1  -5   9   19.52    5.42
  -1   5  -9   15.06    4.27
  -1  -5  -9   15.19    4.87
  -2  -5  -9    7.63    3.92
  -2  -5   9   11.25    4.99
   2  -5  -9    4.33    2.83
   2  -5   9   10.77    4.16
  -2  -5  -9   19.34    5.65
   2   5  -9    6.30    3.09
  -2   5  -9   17.78    4.62
   3  -5   9    6.38    3.35
   3   5  -9   10.07    3.48
  -3  -5   9    6.20    4.51
  -3  -5  -9    6.20    3.58
  -3  -5  -9    3.54    3.66
  -3   5  -9    3.22    2.94
   3  -5  -9    8.58    3.94
  -4  -5   9    9.49    5.36
  -4  -5  -9    4.16    4.10
  -4   5  -9    7.72    3.48
  -4  -5  -9    6.04    3.30
   4  -5  -9    1.61    3.20
   4   5  -9    6.49    3.54
  -5   5  -9    5.28    3.53
  -5  -5   9    5.34    4.94
   5  -5  -9   -1.95    3.17
  -5  -5  -9    3.68    3.84
   5   5  -9    6.08    3.67
  -5  -5  -9   -0.53    2.89
  -6  -5  -9   19.10    5.86
   6  -5  -9   17.07    6.04
   6   5  -9   11.54    4.25
  -6   5  -9    7.10    3.54
  -6  -5   9   23.92    7.18
  -7   5  -9    3.28    3.01
  -7  -5   9   10.42    5.37
  -7  -5  -9    3.74    3.47
   7  -5  -9    9.93    4.67
   8  -5  -9    4.91    4.88
  -8  -5  -9   -2.80    3.58
  -8  -5   9   10.40    4.08
  -8   5  -9    5.17    4.10
  -8  -5   9    4.16    4.85
   9  -5  -9    0.86    4.80
  -9  -5   9   -1.22    3.19
  -9  -5  -9   -0.71    3.34
  -9   5  -9    2.61    4.21
 -10  -5   9   -2.93    3.64
 -10   5  -9   -0.25    4.56
 -10  -5  -9   -3.33    4.09
  10  -5  -9   -2.19    4.95
   0  -6   9   30.17    6.67
   0   6  -9   21.24    5.37
   0  -6  -9   32.41    6.71
   1   6  -9    9.40    3.52
  -1  -6  -9    6.91    3.36
  -1  -6  -9    7.80    4.44
  -1  -6   9    7.10    4.13
   1  -6   9    8.92    3.97
  -1   6  -9    5.76    3.62
   1  -6  -9    7.29    4.13
  -2  -6   9   17.04    6.29
  -2   6  -9    9.51    3.62
  -2  -6  -9   12.33    4.11
   2  -6   9    4.85    3.48
   2  -6  -9   19.10    5.70
  -2  -6  -9   12.11    5.05
   2   6  -9    5.53    3.23
  -3  -6  -9   23.33    6.68
  -3   6  -9   28.63    6.14
  -3  -6  -9   23.87    5.90
   3   6  -9   30.11    5.83
   3  -6   9   22.59    5.43
  -3  -6   9   31.01    7.89
   3  -6  -9   30.31    6.83
  -4  -6   9    8.89    5.51
  -4  -6  -9    6.05    3.49
   4   6  -9    7.37    3.59
  -4  -6  -9    9.91    4.41
   4  -6   9   10.87    3.97
  -4   6  -9    2.82    2.77
   4  -6  -9   17.92    6.12
  -5   6  -9    7.42    4.22
  -5  -6  -9   11.90    5.29
   5  -6  -9    4.46    4.19
  -5  -6   9   16.70    6.90
   5   6  -9    8.28    3.52
  -6  -6  -9    8.53    4.88
   6  -6  -9    4.03    4.12
  -6   6  -9    0.86    2.95
  -6  -6   9    3.05    5.20
   7  -6  -9    2.29    4.05
  -7   6  -9    5.41    3.97
  -7  -6  -9    2.42    3.78
  -7  -6   9    0.10    4.29
   8  -6  -9    2.06    4.68
  -8  -6   9    0.06    4.72
  -8  -6  -9    1.28    3.95
  -8   6  -9    9.40    4.60
  -9  -6  -9    0.15    4.12
  -9   6  -9    2.47    3.87
   9  -6  -9    2.46    4.54
 -10  -6  -9    1.83    4.60
  10  -6  -9   -7.19    5.34
 -10   6  -9    2.86    5.01
   0  -7  -9    7.70    4.60
   0   7  -9    7.23    3.59
   0  -7   9   10.64    4.21
   0  -7  -9    7.41    4.04
  -1   7  -9    2.65    3.15
  -1  -7   9    1.56    3.27
  -1  -7  -9    1.97    3.25
   1   7  -9    1.52    2.43
   1  -7  -9    1.16    2.84
  -1  -7  -9    2.69    3.06
   1  -7   9   -0.53    2.68
   2  -7  -9   55.02    9.26
  -2  -7  -9   52.69    7.46
  -2   7  -9   67.14    9.24
  -2  -7   9   57.90   10.10
   2  -7   9   70.04    7.90
  -2  -7  -9   61.48   10.59
   2   7  -9   59.28    7.68
  -3  -7  -9   20.10    5.23
   3   7  -9    9.66    3.53
   3  -7   9   17.71    5.20
   3  -7  -9    7.79    3.59
  -3  -7   9   16.93    7.48
  -3   7  -9   14.42    4.79
  -3  -7  -9   21.85    7.24
  -4  -7  -9   12.33    5.70
   4  -7  -9    6.59    3.60
   4   7  -9    5.09    3.24
  -4   7  -9   14.07    4.88
  -4  -7   9   16.64    7.52
   4  -7   9   16.82    4.96
  -5  -7   9   -3.24    4.82
  -5   7  -9    4.15    3.51
   5  -7  -9    0.28    3.47
  -5  -7  -9   -0.22    3.62
  -6   7  -9    3.08    3.63
  -6  -7  -9   11.02    4.59
   6  -7  -9    9.81    5.09
  -6  -7   9    5.60    5.96
  -7   7  -9    3.88    3.98
  -7  -7  -9   13.52    5.86
  -7  -7   9    4.86    5.63
   7  -7  -9    7.93    4.59
  -8  -7  -9    2.00    4.38
  -8  -7   9    0.85    5.23
   8  -7  -9   -9.25    3.97
  -8   7  -9    0.49    3.79
  -9   7  -9   -0.70    4.13
  -9  -7  -9    1.11    4.78
   9  -7  -9    7.49    5.12
  -9  -7   9    0.67    5.72
   0  -8  -9   -2.84    3.01
   0   8  -9    0.01    2.44
   0  -8   9    0.87    3.47
   0  -8  -9   -2.99    3.75
  -1  -8   9    8.78    4.63
  -1  -8  -9    3.71    4.82
  -1   8  -9    5.09    3.13
   1   8  -9    3.98    3.01
   1  -8   9    2.15    3.72
   1  -8  -9   -0.26    3.37
  -1  -8  -9    4.07    3.47
  -2  -8   9   41.61    9.65
  -2   8  -9   41.99    8.45
   2  -8  -9   51.73    8.70
   2  -8   9   46.81    8.43
  -2  -8  -9   33.32    8.75
  -2  -8  -9   32.88    6.42
   2   8  -9   33.99    6.37
  -3   8  -9   22.74    6.34
   3  -8   9   23.25    5.51
  -3  -8  -9   20.91    6.49
   3   8  -9   24.54    5.50
  -3  -8   9   16.50    7.55
   3  -8  -9   11.16    4.66
  -4   8  -9   -2.14    2.88
  -4  -8  -9   -2.70    3.60
  -4  -8   9   -8.49    4.59
   4  -8  -9    6.80    4.10
   4  -8   9   -2.55    3.11
  -5   8  -9    1.57    4.05
  -5  -8   9    4.00    5.69
  -5  -8  -9    3.86    4.44
   5  -8  -9    7.31    4.26
   5  -8   9    7.22    3.81
   6  -8  -9    4.33    3.99
  -6  -8  -9    6.35    4.32
  -6   8  -9    3.26    3.64
  -6  -8   9   10.15    7.90
   7  -8  -9    0.76    4.07
  -7  -8  -9    4.03    4.74
  -7   8  -9    5.84    4.67
  -7  -8   9    0.82    5.52
   8  -8  -9    1.82    4.25
  -8   8  -9    2.49    3.64
  -8  -8  -9   -2.84    4.39
  -8  -8   9   -0.53    5.69
  -9   8  -9   -2.28    4.57
  -9  -8  -9   -0.22    5.47
  -9  -8   9    4.39    6.15
   0   9  -9    2.01    3.18
   0  -9  -9    4.20    3.26
   0  -9   9   -0.34    3.76
   0  -9  -9   -9.01    3.90
   1   9  -9   18.07    4.65
  -1  -9   9   13.56    6.53
   1  -9  -9   13.96    4.66
  -1  -9  -9   13.08    4.29
  -1   9  -9   22.63    6.14
   1  -9   9   24.11    7.47
  -1  -9  -9   15.61    6.75
   2   9  -9    6.24    3.31
  -2   9  -9    4.82    3.46
  -2  -9  -9    3.09    4.68
   2  -9   9    0.32    3.72
  -2  -9   9    0.32    4.66
   2  -9  -9    1.69    4.30
  -3  -9  -9   11.48    4.26
   3  -9   9   11.98    5.21
   3  -9  -9    6.43    4.58
  -3  -9   9    8.77    6.88
  -3   9  -9    4.33    4.44
  -4  -9  -9    4.14    4.57
  -4   9  -9   -3.05    2.97
  -4  -9   9   -0.37    6.21
   4  -9  -9    7.99    5.25
   4  -9   9   -0.03    3.57
   5  -9  -9   -8.80    3.65
  -5   9  -9   -0.98    3.43
  -5  -9  -9   -5.23    3.61
  -5  -9   9    1.52    6.76
   6  -9  -9    3.48    4.74
  -6   9  -9   -1.43    3.75
  -6  -9  -9   -0.14    4.46
  -6  -9   9   -0.01    6.62
  -7  -9   9    5.61    6.86
   7  -9  -9    6.67    5.23
  -7  -9  -9    6.50    5.73
  -7   9  -9    0.46    3.75
  -8  -9  -9   -0.98    5.18
  -8   9  -9   -2.50    4.56
  -8  -9   9    4.46    7.00
   8  -9  -9   -9.38    4.67
   0 -10   9   21.74    7.95
   0 -10  -9   10.13    3.97
   0 -10  -9    7.67    6.58
   0  10  -9    8.97    4.87
   1 -10  -9   14.64    8.52
  -1  10  -9    6.73    4.06
   1 -10  -9    2.88    4.23
   1  10  -9   14.53    5.19
  -1 -10  -9   16.30    7.69
   1 -10   9   14.28    6.12
  -1 -10   9   14.71    6.65
   2 -10   9    8.78    5.30
  -2  10  -9   18.07    5.10
   2 -10  -9    0.62    4.17
  -2 -10  -9    7.36    5.74
  -2 -10   9    9.86    6.27
   3 -10   9    4.08    4.62
   3 -10  -9    4.98    4.66
  -3 -10   9   12.50    7.50
  -3  10  -9   16.99    5.68
  -3 -10  -9    0.74    4.40
  -4  10  -9    5.77    4.39
   4 -10   9    4.54    4.62
  -4 -10  -9    6.78    4.92
  -4 -10   9    8.51    8.21
   4 -10  -9    9.67    5.41
  -5 -10   9    2.96    7.94
   5 -10  -9   -2.89    4.60
  -5  10  -9    3.35    3.89
  -5 -10  -9    3.63    4.78
   6 -10  -9    9.01    4.77
  -6 -10  -9    3.79    4.45
  -6  10  -9   -3.04    3.85
  -6 -10   9    4.67    7.68
  -7 -10   9    2.99    7.57
  -7  10  -9    6.59    4.57
  -7 -10  -9    4.92    6.17
   7 -10  -9   -1.03    5.39
   0  11  -9    3.55    3.89
   0 -11   9    5.82    6.40
   0 -11  -9   10.21    7.24
   1 -11   9    1.45    5.20
  -1 -11  -9    0.54    5.30
  -1  11  -9    2.39    3.72
  -1 -11   9    3.00    5.75
   1 -11  -9   -3.87    7.79
   2 -11  -9   14.44    5.48
   2 -11   9   26.17    6.85
  -2 -11   9   31.93    9.56
  -2  11  -9   28.01    6.91
  -2 -11  -9   10.16    7.21
  -3 -11  -9   -1.51    5.06
   3 -11   9    3.29    4.30
  -3 -11   9    1.24    7.11
  -3  11  -9   -1.07    3.75
   3 -11  -9    2.18    4.23
  -4  11  -9    1.95    4.04
  -4 -11   9    7.92    7.64
  -4 -11  -9    6.38    5.18
   4 -11  -9    5.98    4.91
  -5 -11  -9    7.88    5.10
  -5  11  -9    0.56    4.35
  -5 -11   9    4.55    7.03
   5 -11  -9  -13.26    4.50
   6 -11  -9    2.15    5.57
  -6 -11  -9    6.18    5.90
  -6  11  -9    6.43    4.74
  -6 -11   9   -6.56    7.66
   0 -12  -9   -5.48    6.33
   0 -12   9   -4.41    6.21
  -1  12  -9    5.08    3.80
   1 -12  -9    4.00    9.71
   1 -12   9    8.80    6.57
  -1 -12   9   -1.23    6.28
  -1 -12  -9    5.75    6.82
  -2 -12  -9   10.35    8.13
   2 -12   9    3.84    5.88
  -2 -12   9   14.95    7.79
   2 -12  -9   12.25   14.24
  -2  12  -9    1.35    4.21
   3 -12  -9   -4.23    5.48
  -3 -12  -9   -0.88    5.59
   3 -12   9   -3.18    5.41
  -3 -12   9   -4.62    5.68
  -3  12  -9    0.78    4.20
  -4 -12  -9   -3.43    5.35
   4 -12  -9    0.07    5.36
  -4  12  -9   -4.09    4.33
  -4 -12   9   -1.25    8.59
   0 -13   9   -9.48    6.57
   0 -13  -9   -5.17    8.04
   1 -13  -9   -2.50   10.20
   1 -13   9   -0.22    6.82
  -1 -13   9    0.44    7.97
  -1 -13  -9    7.07    8.34
  -2 -13   9    4.24    9.02
   2 -13  -9    4.92   15.73
  -2  13  -9   -9.23    4.44
  -2 -13  -9    7.39    7.82
   2 -13   9    5.56    6.25
   0   0 -10   52.34    8.11
  -1   0 -10  270.64   12.75
  -1   0 -10  258.03   14.93
   1   0 -10  250.30   15.07
   2   0 -10  124.61   10.88
  -2   0 -10  133.94   10.76
  -2   0 -10  143.05    8.96
  -3   0 -10   -0.99    2.04
   3   0 -10    1.14    3.40
  -3   0 -10    1.48    2.39
  -4   0 -10   -2.32    2.08
   4   0 -10    3.92    3.74
  -4   0 -10    3.32    2.25
  -5   0 -10    2.47    2.71
  -5   0 -10   -0.22    2.19
   5   0 -10    1.38    3.59
  -6   0 -10   13.01    5.22
   6   0 -10    7.61    5.16
  -6   0 -10    9.34    3.31
  -7   0 -10   -1.57    2.43
  -7   0 -10   -4.34    3.07
   7   0 -10    9.06    5.28
  -8   0  10    3.79    3.90
   8   0 -10    5.57    4.77
  -8   0 -10    2.19    4.21
   9   0 -10   14.39    5.69
  -9   0 -10   -7.00    3.93
  -9   0  10    0.64    3.67
  10   0 -10    6.82    5.46
 -10   0  10   -3.33    3.94
   0  -1 -10   -1.05    2.19
   0   1 -10    3.66    2.89
  -1   1 -10    6.48    3.15
  -1  -1 -10    1.90    3.09
  -1  -1 -10    5.48    3.51
   1   1 -10    3.64    3.13
  -1   1 -10    1.77    2.57
   1  -1 -10    5.14    2.68
  -2  -1 -10   23.11    5.77
  -2  -1 -10   22.65    5.21
  -2   1 -10   32.72    4.57
  -2   1 -10   18.18    5.05
   2  -1 -10   44.43    8.24
   2   1 -10   20.09    5.52
   3  -1 -10   27.84    7.21
   3   1 -10   30.17    6.81
  -3  -1 -10   31.78    5.76
  -3  -1 -10   36.91    7.52
  -3   1 -10   39.76    4.60
  -3   1 -10   21.93    5.48
  -4   1 -10   12.43    2.82
  -4  -1 -10   15.99    3.73
   4  -1 -10   14.69    5.39
  -4  -1 -10   15.46    4.14
  -4   1 -10   15.30    4.40
   4   1 -10   10.75    5.22
  -5   1 -10   24.41    6.28
   5   1 -10   13.85    5.96
  -5  -1 -10   15.55    4.86
   5  -1 -10   10.78    5.04
  -5  -1 -10   15.10    4.00
  -6  -1 -10   38.93    6.25
   6  -1 -10   49.24    9.87
  -6  -1 -10   42.56    8.12
  -6   1 -10   51.45    9.00
   6   1 -10   52.12    9.97
   7   1 -10    2.17    4.96
  -7   1 -10    0.79    3.63
   7  -1 -10   -0.24    4.27
  -7  -1 -10    4.63    4.06
  -7  -1  10    3.39    2.99
  -7  -1 -10    8.41    3.56
  -8  -1 -10    4.73    4.38
   8  -1 -10    6.31    5.57
  -8  -1 -10    0.88    3.04
  -8   1 -10    6.37    4.70
  -8  -1  10    8.52    3.99
   8   1 -10    8.38    6.23
  -9   1 -10   -3.76    3.30
   9  -1 -10    1.31    4.98
   9   1 -10    6.06    5.26
  -9  -1 -10    2.61    3.50
  -9  -1  10   -5.22    3.30
 -10  -1  10    7.82    4.31
 -10   1  10    0.45    4.18
 -10   1 -10    2.25    4.74
  10  -1 -10   -2.97    5.15
  10   1 -10    2.59    5.06
   0   2 -10   77.02    5.95
   0   2 -10   57.05    8.42
   0  -2 -10   79.49    9.92
  -1   2 -10  153.48   11.50
   1  -2 -10  151.26   11.89
  -1  -2 -10  122.42   10.59
   1   2 -10  135.27   10.91
  -1  -2 -10  130.20   10.39
  -2   2 -10   20.91    5.47
  -2  -2 -10   22.38    5.72
   2   2 -10   23.14    5.96
   2  -2 -10   21.10    5.70
  -2  -2 -10   14.41    4.55
   3   2 -10   15.52    5.13
   3  -2 -10   24.80    6.92
  -3  -2 -10   17.16    4.80
  -3   2 -10   19.15    5.53
  -3  -2 -10   16.35    4.46
  -3  -2  10   28.50    6.67
  -4   2 -10    3.33    2.81
  -4  -2  10    0.15    3.24
  -4  -2 -10    6.03    3.75
  -4  -2 -10    2.84    3.10
   4  -2 -10    5.42    3.82
   4   2 -10    5.73    3.88
  -5  -2 -10   21.47    5.20
   5   2 -10   20.76    6.46
  -5  -2  10   21.25    6.20
  -5  -2 -10   12.54    4.19
  -5   2 -10   13.56    3.89
   5  -2 -10   24.09    7.37
   6  -2 -10    7.55    5.03
  -6   2 -10    7.10    3.79
   6   2 -10    2.71    4.38
  -6  -2 -10   10.89    4.77
  -6  -2  10   13.68    5.59
  -6  -2 -10    8.74    3.97
  -6  -2  10   10.18    4.22
   7  -2 -10   -3.02    3.61
   7   2 -10    6.52    5.25
  -7  -2 -10   -1.34    3.15
  -7  -2  10    5.00    3.91
  -7  -2 -10    7.79    3.59
  -7  -2  10   -2.34    2.64
  -7   2 -10   -5.38    3.11
  -8  -2 -10   12.17    4.41
   8   2 -10    6.34    5.29
  -8  -2  10   12.49    4.75
   8  -2 -10    5.67    4.82
  -8   2 -10    5.05    4.50
  -9  -2 -10   -6.12    3.20
  -9   2 -10    9.33    4.65
   9   2 -10   -0.31    4.87
  -9  -2  10    6.39    3.72
   9  -2 -10   -0.67    5.19
 -10   2 -10    5.85    5.22
  10  -2 -10    3.27    5.40
 -10  -2  10    9.44    4.33
 -10  -2 -10   11.42    4.88
   0   3 -10    0.20    2.32
   0  -3  10    3.45    2.70
   0  -3 -10    1.93    3.07
  -1  -3 -10   13.95    4.47
   1   3 -10   11.16    4.19
  -1  -3  10   15.42    5.24
  -1   3 -10   15.68    4.46
  -1  -3 -10   10.33    3.77
   1  -3 -10   13.25    5.16
  -2  -3 -10   51.13    8.16
   2   3 -10   39.97    7.47
  -2  -3  10   53.56    8.56
  -2   3 -10   33.28    6.71
  -2  -3 -10   51.66    8.22
   2  -3 -10   46.93    8.62
   3   3 -10   11.69    4.21
  -3  -3 -10    5.88    3.54
  -3   3 -10    3.63    3.11
  -3  -3 -10   10.96    4.46
  -3  -3  10   13.49    5.41
   3  -3 -10    8.40    3.65
   4  -3 -10   12.34    5.47
  -4  -3  10   13.93    5.66
  -4   3 -10   10.47    4.05
   4   3 -10   15.61    5.08
  -4  -3 -10   17.57    5.14
  -4  -3 -10   13.90    4.77
  -5   3 -10   20.54    5.92
   5   3 -10   19.27    5.61
   5  -3 -10   19.54    6.41
  -5  -3  10   24.59    5.28
  -5  -3  10   23.92    6.67
  -5  -3 -10   25.36    5.88
  -5  -3 -10   26.50    6.20
   6  -3 -10   28.72    8.02
  -6  -3  10   28.62    5.86
   6   3 -10   31.16    7.07
  -6  -3 -10   45.00    7.58
  -6  -3  10   32.61    7.47
  -6  -3 -10   30.09    6.50
  -6   3 -10   28.39    7.38
   7  -3 -10   -3.39    3.86
  -7  -3 -10    2.65    3.15
  -7  -3 -10    1.94    3.33
  -7   3 -10    4.39    3.89
   7   3 -10   -2.75    3.48
  -7  -3  10    2.63    4.17
  -7  -3  10    2.86    2.95
  -8   3 -10    0.48    3.41
  -8  -3 -10    2.58    3.72
   8   3 -10    1.42    4.52
  -8  -3  10    4.31    4.54
   8  -3 -10    1.89    4.34
  -8  -3  10   -2.25    3.73
  -9  -3 -10    6.25    4.09
  -9   3 -10    2.51    4.48
   9  -3 -10    1.15    4.86
  -9  -3  10    2.34    3.76
 -10  -3 -10   -0.20    4.06
  10  -3 -10   -6.34    5.00
 -10  -3  10  -10.19    3.80
 -10   3 -10    2.67    4.57
   0   4 -10    7.51    3.30
   0  -4 -10    8.44    3.64
   0  -4  10   10.16    3.88
  -1  -4 -10  114.58   10.14
  -1  -4  10  107.48    9.79
  -1   4 -10  101.32    9.55
   1  -4  10  100.80    8.99
   1   4 -10   93.51    8.92
  -1  -4 -10   91.90   11.12
   1  -4 -10   91.27   11.12
   2   4 -10   29.75    6.29
  -2  -4 -10   29.23    6.40
   2  -4 -10   30.14    7.21
  -2  -4 -10   40.37    8.15
  -2   4 -10   34.83    7.09
  -2  -4  10   42.69    7.99
  -3  -4  10   48.21    8.55
  -3   4 -10   32.18    7.17
  -3  -4 -10   32.16    6.13
  -3  -4 -10   44.19    8.23
   3  -4 -10   39.26    8.11
   3   4 -10   40.13    7.43
  -4  -4  10   30.81    7.40
  -4  -4 -10   27.03    6.97
  -4  -4 -10   20.07    5.45
   4   4 -10   21.40    5.53
  -4   4 -10   24.67    6.17
   4  -4 -10   31.34    7.64
  -5  -4 -10   24.92    6.48
  -5  -4  10   19.34    6.18
   5   4 -10   24.74    6.19
  -5   4 -10   25.25    6.69
   5  -4 -10   11.28    5.90
  -5  -4 -10   20.35    5.06
  -6  -4 -10    9.30    4.88
  -6  -4 -10   10.53    4.53
   6   4 -10   13.26    4.78
  -6   4 -10    6.37    3.69
   6  -4 -10    1.87    4.49
  -6  -4  10   17.18    6.76
  -7   4 -10    3.23    3.18
  -7  -4  10    4.59    4.32
   7  -4 -10    6.19    5.22
  -7  -4 -10    0.46    3.83
   7   4 -10   -6.39    3.10
  -8   4 -10    8.99    4.15
  -8  -4 -10   -2.11    3.33
   8  -4 -10   -7.48    4.12
  -8  -4  10    0.36    4.54
  -9  -4 -10   -2.98    3.72
  -9  -4  10    4.78    3.90
   9  -4 -10    0.76    5.27
  -9   4 -10   -3.26    3.74
 -10   4 -10    6.71    5.33
 -10  -4 -10    5.94    4.25
  10  -4 -10   -0.22    6.50
   0  -5 -10   12.91    4.11
   0   5 -10   11.48    4.46
   0  -5  10    9.37    4.42
   1  -5  10   13.29    4.64
  -1  -5 -10   13.96    4.26
   1   5 -10   17.16    4.89
  -1  -5 -10   17.22    5.55
  -1   5 -10   18.63    5.06
  -1  -5  10   16.35    5.41
   1  -5 -10   18.50    5.91
  -2  -5 -10    9.95    4.25
   2   5 -10    7.19    4.15
  -2   5 -10   14.40    4.48
  -2  -5  10   15.72    5.82
   2  -5  10   21.98    5.97
  -2  -5 -10    9.56    4.77
   2  -5 -10   17.19    5.16
  -3  -5 -10   29.39    6.88
  -3  -5  10   27.86    7.38
   3   5 -10   30.80    6.12
  -3   5 -10   44.22    8.00
   3  -5 -10   34.25    7.92
  -3  -5 -10   28.78    6.43
  -4  -5 -10   15.83    4.66
   4   5 -10   15.61    4.73
  -4  -5  10   21.42    7.23
   4  -5 -10   16.12    5.26
  -4  -5 -10   22.77    6.15
  -4   5 -10   19.80    5.61
  -5   5 -10   10.15    4.48
  -5  -5 -10   13.01    4.70
   5  -5 -10    7.45    4.08
  -5  -5  10   10.23    6.01
   5   5 -10    5.92    4.11
  -5  -5 -10    8.60    4.89
   6   5 -10   11.03    4.47
  -6  -5 -10   10.91    4.86
   6  -5 -10   16.28    6.09
  -6   5 -10   11.02    4.49
  -6  -5  10   15.87    6.71
  -7   5 -10   -4.04    3.14
  -7  -5 -10    1.29    4.09
  -7  -5  10   -0.30    3.97
   7  -5 -10    0.84    4.42
  -8  -5  10    1.28    4.09
   8  -5 -10    7.23    5.07
  -8  -5 -10   -0.79    3.79
  -8   5 -10    0.45    3.84
   9  -5 -10   -0.08    5.16
  -9   5 -10   -3.22    3.95
  -9  -5 -10    2.69    4.20
   0  -6 -10   36.82    7.11
   0  -6 -10   50.96   10.27
   0  -6  10   51.62    8.65
   0   6 -10   45.35    7.81
   1  -6  10   20.23    5.99
  -1  -6  10   21.84    6.16
  -1  -6 -10   28.34    6.09
  -1   6 -10   13.28    4.46
   1   6 -10   14.07    4.57
   1  -6 -10   14.40    5.02
  -1  -6 -10    9.56    4.35
  -2  -6 -10   21.01    5.41
   2  -6  10   29.06    6.29
  -2  -6  10   32.32    8.07
   2   6 -10   29.47    5.86
  -2   6 -10   27.91    6.94
   2  -6 -10   34.97    7.54
  -2  -6 -10   29.98    7.67
  -3   6 -10    0.93    3.01
   3  -6 -10    1.77    3.77
  -3  -6 -10    6.16    3.84
   3  -6  10    2.59    3.36
   3   6 -10    8.44    3.73
  -3  -6 -10    6.83    4.22
  -3  -6  10   -0.56    3.94
  -4   6 -10    2.38    3.14
  -4  -6  10    6.71    5.00
  -4  -6 -10    2.48    4.35
   4  -6 -10    1.51    3.46
  -4  -6 -10    2.04    3.45
   4   6 -10    4.59    3.03
   5   6 -10   26.19    6.04
   5  -6 -10    7.68    4.65
  -5  -6  10   21.03    7.29
  -5   6 -10   16.70    5.75
  -5  -6 -10   22.14    6.95
   6  -6 -10   -9.46    3.00
  -6   6 -10    5.01    3.88
  -6  -6 -10    1.06    4.23
  -6  -6  10    6.62    5.00
  -7  -6  10    1.33    4.57
  -7   6 -10    1.49    3.43
  -7  -6 -10    4.85    4.12
   7  -6 -10   -1.83    4.27
  -8  -6  10   -1.51    4.08
   8  -6 -10    1.28    4.71
  -8   6 -10    3.24    3.80
  -8  -6 -10    1.81    4.37
  -9  -6 -10    2.77    4.90
  -9   6 -10    1.81    4.40
   9  -6 -10  -12.34    4.70
   0  -7  10    6.25    3.63
   0  -7 -10   -1.23    3.74
   0   7 -10    3.22    2.93
   0  -7 -10    2.80    3.30
   1  -7  10    3.18    3.82
  -1  -7  10    5.41    3.69
   1   7 -10    0.24    3.16
   1  -7 -10    2.07    3.24
  -1  -7 -10    0.18    2.99
  -1   7 -10    8.18    3.53
  -1  -7 -10   10.78    5.09
  -2   7 -10   15.81    4.64
  -2  -7 -10   20.92    5.01
   2  -7  10   16.97    5.61
   2  -7 -10   24.26    6.46
   2   7 -10   14.04    4.10
  -2  -7 -10   10.01    5.09
  -2  -7  10   16.58    6.67
   3  -7 -10    9.04    4.67
   3   7 -10   11.53    3.90
  -3   7 -10   11.41    4.38
   3  -7  10    7.68    4.29
  -3  -7 -10    5.41    3.93
  -3  -7 -10    8.63    5.49
  -3  -7  10    5.25    4.82
  -4  -7  10    1.39    4.51
  -4   7 -10    0.95    2.90
   4  -7  10    3.81    3.62
   4  -7 -10    3.03    3.74
  -4  -7 -10    5.07    4.81
   4   7 -10    4.03    3.00
   5  -7 -10   13.57    5.48
  -5  -7  10    7.14    5.32
  -5   7 -10    5.15    3.65
  -5  -7 -10    8.52    4.88
   6  -7 -10   -2.98    4.12
  -6  -7 -10    2.12    3.74
  -6   7 -10    3.62    3.74
  -6  -7  10    4.41    4.63
  -7   7 -10    0.39    4.07
  -7  -7  10    7.56    5.88
   7  -7 -10    3.08    4.57
  -7  -7 -10    5.08    5.33
  -8  -7  10   -4.43    4.31
  -8   7 -10   10.32    4.70
  -8  -7 -10    1.12    4.53
   8  -7 -10   -1.83    5.15
  -9   7 -10    0.92    4.50
  -9  -7 -10    2.50    5.22
   0  -8 -10    4.42    3.93
   0  -8 -10    0.21    4.98
   0  -8  10   10.00    4.60
   0   8 -10    5.12    3.65
  -1  -8  10   10.74    4.57
   1  -8  10    3.11    3.87
  -1  -8 -10    4.32    3.40
  -1   8 -10    3.24    3.67
  -1  -8 -10    6.74    4.43
   1  -8 -10    4.80    4.09
   1   8 -10    4.03    3.13
  -2   8 -10    2.94    3.74
   2  -8  10    4.56    4.18
  -2  -8 -10   14.57    5.78
   2  -8 -10    8.12    4.70
  -2  -8 -10    5.37    3.82
  -2  -8  10    4.42    4.38
   2   8 -10    4.04    3.19
  -3  -8  10   25.49    7.99
  -3  -8 -10   19.58    6.82
   3  -8  10   14.39    5.82
   3   8 -10   16.06    4.79
   3  -8 -10   16.85    6.31
  -3   8 -10   10.41    5.12
  -4  -8 -10   35.42    8.67
  -4  -8  10   26.69    8.20
   4  -8 -10    9.89    4.81
   4  -8  10   16.50    5.42
  -4   8 -10   25.78    6.66
  -5  -8  10    8.67    6.35
   5  -8 -10    1.39    4.14
  -5  -8 -10    2.62    4.08
  -5   8 -10    7.39    3.86
   6  -8 -10    7.90    6.07
  -6  -8 -10   -0.53    3.74
  -6  -8  10    0.51    5.79
  -6   8 -10    3.39    3.78
  -7  -8 -10    4.79    5.06
  -7  -8  10    3.59    5.69
  -7   8 -10    4.61    4.05
   7  -8 -10    3.02    4.79
  -8  -8  10    0.29    5.32
  -8  -8 -10    6.36    5.94
   8  -8 -10   -8.60    4.65
  -8   8 -10    1.63    4.49
   0  -9  10    1.40    3.60
   0  -9 -10    0.25    4.43
   0  -9 -10    6.85    3.76
   0   9 -10    3.38    3.57
   1  -9 -10    0.10    3.67
  -1   9 -10    1.96    3.31
   1  -9  10    4.27    4.43
   1   9 -10    5.79    3.69
  -1  -9  10   -2.80    3.65
  -1  -9 -10    3.72    5.11
  -1  -9 -10    1.83    3.98
   2  -9 -10    2.15    4.66
  -2   9 -10    9.86    4.84
   2   9 -10   15.17    4.45
  -2  -9  10   10.74    5.47
  -2  -9 -10   10.50    5.28
   2  -9  10    7.89    4.80
   3  -9 -10    1.47    4.55
   3  -9  10    7.65    4.75
  -3  -9  10   19.38    8.63
  -3   9 -10    5.06    4.16
  -3  -9 -10    5.83    4.67
   4  -9  10    8.24    4.74
   4  -9 -10    1.29    4.01
  -4   9 -10   -3.17    3.25
  -4  -9  10    6.42    6.18
  -4  -9 -10    7.36    5.06
  -5   9 -10    0.00    3.67
   5  -9 -10   -1.41    4.46
  -5  -9  10   -1.50    6.09
  -5  -9 -10   -1.62    4.01
  -6   9 -10    1.85    3.58
  -6  -9 -10    1.45    4.59
  -6  -9  10   -3.17    5.89
   6  -9 -10    7.37    4.51
  -7  -9  10   -7.04    5.78
  -7   9 -10    2.90    4.15
   7  -9 -10    3.57    5.00
  -7  -9 -10   -5.12    4.86
   0  10 -10   -0.03    3.32
   0 -10 -10   -4.28    5.33
   0 -10  10   -2.37    4.30
   1  10 -10   10.08    4.70
   1 -10 -10   -2.68    6.86
  -1 -10  10    8.37    5.82
   1 -10 -10    9.74    4.49
  -1  10 -10   -4.69    3.33
   1 -10  10    5.09    4.57
  -1 -10 -10    1.47    4.85
  -2 -10 -10    4.27    5.48
  -2 -10  10    3.30    5.09
   2 -10  10    0.26    4.15
   2 -10 -10   10.93    5.12
  -2  10 -10   -4.78    3.44
   3 -10 -10    9.84    5.41
   3 -10  10    0.81    4.21
  -3 -10  10    4.28    6.87
  -3 -10 -10    6.55    5.14
  -3  10 -10   -5.51    3.65
   4 -10  10    2.61    4.03
  -4  10 -10    0.95    4.12
  -4 -10  10   -5.35    5.99
   4 -10 -10    1.87    4.56
  -4 -10 -10    5.46    5.27
  -5 -10  10    3.90    7.76
  -5 -10 -10    0.73    4.96
   5 -10 -10    0.41    4.74
  -5  10 -10   -4.63    3.76
  -6 -10  10    3.23    6.96
  -6 -10 -10   -3.05    4.31
   6 -10 -10    4.74    5.10
  -6  10 -10    2.69    5.13
   0 -11  10   -9.96    4.33
   0 -11 -10    4.09    7.17
   0  11 -10   -0.95    3.63
   1 -11  10    1.08    4.96
  -1 -11  10   -7.18    4.44
   1 -11 -10   -4.38    7.17
  -1  11 -10   -0.02    3.67
  -1 -11 -10   -3.73    6.29
   2 -11 -10    1.84    4.68
  -2 -11 -10    1.96    6.61
  -2 -11  10    3.65    5.39
  -2  11 -10    7.16    4.70
   2 -11  10   -0.16    4.77
  -3 -11  10   -2.34    5.49
   3 -11 -10    3.57    5.04
  -3  11 -10   12.81    4.76
   3 -11  10    5.46    4.77
  -3 -11 -10    5.75    5.80
  -4 -11 -10   -1.32    5.52
  -4 -11  10    0.08    7.86
  -4  11 -10    0.61    4.07
   4 -11 -10   -3.48    4.82
   5 -11 -10   -1.84    5.39
  -5 -11 -10    3.15    6.30
  -5  11 -10   -1.81    4.71
  -5 -11  10    2.71    8.04
   0 -12 -10    0.96    7.41
   0 -12  10   -1.43    5.62
  -1 -12  10   -1.29    6.86
  -1  12 -10    6.02    4.61
   1 -12 -10  -10.33    8.34
   1 -12  10    0.12    4.99
  -1 -12 -10    9.23    7.47
   2 -12  10    8.67    4.98
  -2  12 -10    5.34    4.34
   2 -12 -10   11.90   13.67
  -2 -12  10    2.80    6.34
  -2 -12 -10   -3.36    6.55
  -3 -12 -10   -2.68    6.35
   3 -12  10    0.39    4.92
   3 -12 -10   -4.14    5.57
  -3 -12  10    3.56    7.05
  -3  12 -10    6.40    5.15
   0   0 -11    5.50    2.94
  -1   0 -11  197.23   11.65
   1   0 -11  198.66   14.09
  -1   0 -11  197.38   13.70
  -2   0 -11    8.80    3.92
  -2   0 -11   15.54    5.20
   2   0 -11    7.90    4.62
  -3   0 -11    2.68    2.80
   3   0 -11    6.93    4.05
  -3   0 -11    2.92    3.28
  -4   0 -11    2.08    2.66
   4   0 -11    1.40    3.04
  -4   0 -11    1.86    2.52
  -5   0 -11    3.45    3.02
   5   0 -11   -1.32    3.78
   6   0 -11   -1.18    3.92
  -6   0 -11   -1.16    3.28
   7   0 -11    0.30    4.72
  -7   0 -11   -1.94    3.88
   8   0 -11    5.87    5.04
  -8   0 -11    2.63    4.78
  -9   0 -11    4.16    5.01
   9   0 -11   11.49    7.37
  10   0 -11    6.79    6.40
   0  -1 -11   10.36    3.96
   0   1 -11   12.30    4.82
   0   1 -11   16.08    4.22
  -1   1 -11   14.39    5.04
   1  -1 -11   13.74    4.29
  -1  -1 -11   12.00    4.55
  -1  -1 -11    9.67    4.55
   1   1 -11   10.53    4.84
  -2  -1 -11   61.18    9.43
   2  -1 -11   54.77    9.11
  -2   1 -11   62.30    9.34
  -2  -1 -11   57.87    7.88
   2   1 -11   61.04    9.42
  -3   1 -11    5.77    2.92
  -3  -1 -11    5.06    3.50
   3  -1 -11    3.14    3.90
   3   1 -11    1.87    3.41
  -3  -1 -11    6.32    3.51
  -4  -1 -11   30.32    5.74
   4   1 -11   21.96    6.20
  -4  -1 -11   23.10    5.74
   4  -1 -11   16.26    5.66
  -4   1 -11   10.68    3.73
  -5  -1 -11    6.65    3.84
  -5  -1 -11    8.66    4.01
  -5   1 -11    9.49    4.14
   5  -1 -11    3.86    4.83
   5   1 -11    0.52    4.55
  -6  -1 -11    4.38    3.80
   6   1 -11    4.15    4.55
   6  -1 -11    2.18    4.32
  -6   1 -11   -1.61    3.64
  -6  -1 -11   -6.76    2.63
  -7  -1 -11   10.36    3.78
  -7  -1 -11   16.48    5.86
   7  -1 -11   12.48    5.65
  -7   1 -11   19.47    5.79
   7   1 -11   18.57    7.04
  -8   1 -11    1.44    4.30
   8  -1 -11    4.46    5.29
   8   1 -11   13.23    6.07
  -8  -1 -11    3.53    4.26
  -9   1 -11    1.11    4.55
   9  -1 -11    6.02    5.82
   9   1 -11    8.02    5.93
  -9  -1  11    0.26    4.64
  10   1 -11    3.50    6.14
 -10  -1  11    3.62    4.76
  10  -1 -11   -0.33    5.31
 -10   1 -11   -4.51    5.04
   0  -2 -11  140.06   11.86
   0   2 -11  123.02   10.98
   1  -2 -11  205.11   14.54
  -1  -2 -11  211.53   13.51
  -1   2 -11  216.97   14.38
  -1  -2 -11  176.67   13.34
   1   2 -11  225.83   14.78
  -2  -2 -11    8.93    4.02
   2   2 -11   13.55    5.05
   2  -2 -11   12.87    4.70
  -2  -2 -11    9.44    3.97
  -2   2 -11    6.56    3.40
   3  -2 -11    5.01    3.94
   3   2 -11    0.89    2.91
  -3  -2 -11   13.38    4.69
  -3  -2 -11   13.71    4.56
  -3   2 -11   11.42    4.42
  -4  -2 -11   24.89    5.87
   4  -2 -11   27.06    7.67
  -4   2 -11   22.68    6.01
  -4  -2 -11   12.72    4.70
   4   2 -11    9.72    4.47
  -5  -2 -11   18.92    5.11
  -5   2 -11   18.72    5.88
  -5  -2 -11    7.07    4.46
   5  -2 -11   18.86    6.63
   5   2 -11   22.02    6.79
  -6   2 -11    0.92    3.41
   6   2 -11    2.67    4.01
  -6  -2 -11    1.11    3.40
   6  -2 -11   -1.11    3.96
  -6  -2 -11    1.91    3.40
   7   2 -11    6.13    4.86
   7  -2 -11    4.64    5.03
  -7  -2 -11    2.32    3.49
  -7  -2 -11    2.46    4.32
  -7   2 -11    6.99    4.77
   8  -2 -11    3.87    6.28
  -8  -2 -11    4.51    3.92
  -8   2 -11    0.73    4.10
   8   2 -11   11.26    6.37
  -8  -2  11   10.06    4.67
  -9   2 -11   -1.26    4.27
   9  -2 -11   -1.31    5.38
   9   2 -11    4.66    6.04
  -9  -2 -11   -5.05    3.26
  -9  -2  11    5.83    4.54
 -10   2 -11   -4.72    4.66
 -10  -2  11    9.15    5.02
   0  -3 -11   16.22    4.71
   0   3 -11   12.28    4.77
   1  -3 -11   13.57    5.01
   1   3 -11   11.33    4.44
  -1  -3 -11    5.29    3.76
  -1   3 -11    7.73    4.17
  -1  -3 -11    9.03    3.97
  -2  -3  11   12.74    5.49
   2   3 -11    5.40    3.37
  -2  -3 -11   14.78    5.07
  -2   3 -11   16.63    5.36
  -2  -3 -11    7.90    4.48
   2  -3 -11    8.89    3.96
  -3  -3 -11    2.05    3.38
   3  -3 -11    4.90    3.88
  -3   3 -11   -0.88    2.25
   3   3 -11    1.22    3.02
  -3  -3  11    4.99    3.89
  -3  -3 -11   -1.68    2.53
   4  -3 -11   10.44    5.08
  -4  -3 -11   14.80    5.31
   4   3 -11    3.47    3.21
  -4  -3  11   16.23    6.07
  -4   3 -11    9.06    3.75
  -4  -3 -11   13.60    4.63
   5  -3 -11    7.34    4.67
  -5  -3  11   16.04    6.25
   5   3 -11    2.68    4.03
  -5   3 -11    1.94    3.27
  -5  -3 -11    9.89    4.18
  -5  -3 -11   10.72    4.46
  -6  -3 -11    3.16    4.20
  -6  -3  11    2.64    3.90
  -6  -3 -11    6.71    3.89
  -6   3 -11   -1.44    3.39
   6  -3 -11   -4.45    3.68
   6   3 -11   -6.31    3.59
  -7   3 -11    7.71    4.15
  -7  -3 -11    3.59    3.66
   7  -3 -11    8.94    5.96
  -7  -3  11   -1.57    4.06
   7   3 -11    6.43    5.11
  -8  -3 -11    1.15    3.82
   8  -3 -11    0.02    4.84
   8   3 -11    1.43    4.96
  -8   3 -11   -2.74    3.72
  -9   3 -11    6.84    4.85
   9  -3 -11    2.87    6.13
  -9  -3 -11    2.91    4.20
   0   4 -11   41.23    7.50
   0  -4  11   47.48    8.29
   0  -4 -11   63.84    9.90
  -1   4 -11   14.39    4.83
   1  -4 -11   13.64    5.60
  -1  -4 -11   21.60    6.01
   1   4 -11    7.06    3.90
  -1  -4  11   23.20    6.41
  -1  -4 -11   14.15    4.89
   2   4 -11   11.12    4.27
  -2  -4  11    5.21    4.00
  -2  -4 -11   -0.05    3.16
  -2   4 -11   13.93    4.34
  -2  -4 -11    2.10    3.14
   2  -4 -11    2.30    3.91
   3  -4 -11   14.62    5.13
  -3  -4  11   13.26    5.92
  -3   4 -11    9.82    4.19
  -3  -4 -11    8.31    4.60
   3   4 -11   13.39    4.37
  -3  -4 -11    7.13    4.08
  -4  -4 -11   -2.94    3.38
   4   4 -11    3.32    3.27
  -4  -4 -11   -3.07    2.99
  -4   4 -11    1.68    3.10
   4  -4 -11    4.74    3.72
  -4  -4  11    3.91    3.93
  -5  -4 -11   14.70    4.92
  -5  -4  11   11.24    6.06
  -5   4 -11    6.91    3.90
   5   4 -11    4.83    3.90
  -5  -4 -11   12.24    4.38
   5  -4 -11   10.05    5.17
  -6  -4  11   -0.88    3.98
  -6   4 -11    0.19    2.88
  -6  -4 -11   -1.13    3.66
   6  -4 -11   -0.64    4.02
   6   4 -11   -4.71    3.45
  -7   4 -11   -0.63    3.60
   7  -4 -11    0.86    4.71
  -7  -4  11    2.55    4.61
   7   4 -11   -5.81    3.74
  -7  -4 -11   -0.38    3.82
  -8  -4  11    3.00    4.86
  -8   4 -11   -0.77    3.73
  -8  -4 -11    1.69    3.88
   8  -4 -11    3.11    5.39
   9  -4 -11    4.71    6.11
  -9  -4 -11    3.98    4.75
  -9   4 -11   -4.55    4.24
   0  -5  11   56.51    8.95
   0  -5 -11   61.24   10.20
   0  -5 -11   66.41   10.04
   0  -5  11   56.18    8.90
   0   5 -11   56.12    8.62
  -1  -5 -11    6.18    3.55
   1   5 -11   -2.51    2.26
   1  -5 -11    2.74    3.07
  -1  -5 -11    4.41    3.17
  -1   5 -11    4.92    3.01
   1  -5  11    8.40    3.99
  -1  -5  11    5.07    3.62
  -2  -5 -11   29.27    6.97
   2   5 -11   15.17    4.90
   2  -5 -11   29.38    7.33
  -2   5 -11   21.01    5.59
  -2  -5  11   18.77    6.33
  -2  -5 -11   16.79    5.44
  -3   5 -11   12.36    4.61
  -3  -5 -11    6.56    4.09
  -3  -5 -11    7.08    4.12
  -3  -5  11   10.90    5.81
   3  -5 -11    4.69    4.41
   3   5 -11    1.68    3.40
   4  -5 -11   13.99    5.28
   4   5 -11   12.97    4.76
  -4   5 -11    9.78    4.54
  -4  -5 -11   13.49    4.92
  -4  -5  11   12.06    6.30
  -4  -5 -11    9.50    4.10
   5  -5 -11    4.45    4.65
  -5  -5 -11    1.25    4.25
   5   5 -11   -5.12    2.98
  -5  -5 -11    3.69    3.87
  -5   5 -11   -0.29    2.81
  -5  -5  11   -3.35    4.11
  -6   5 -11   -1.20    3.18
   6  -5 -11   -4.93    3.53
  -6  -5 -11    4.71    4.27
  -6  -5  11   -0.08    4.64
   6   5 -11    5.88    4.27
   7  -5 -11    3.52    4.71
  -7  -5 -11    9.42    4.83
  -7   5 -11    8.74    4.85
  -7  -5  11    7.94    5.10
  -8   5 -11    2.87    3.99
  -8  -5  11    3.12    5.34
  -8  -5 -11    0.71    4.67
   8  -5 -11    0.55    5.17
  -9   5 -11    6.62    5.23
   9  -5 -11    6.07    7.57
  -9  -5 -11   -0.67    4.07
   0  -6 -11   15.44    5.93
   0   6 -11   15.19    5.26
   0  -6 -11    5.77    3.73
   0  -6  11   13.46    5.40
   1  -6  11   31.39    7.45
  -1  -6 -11   22.07    6.65
  -1   6 -11   37.04    7.51
   1   6 -11   32.31    6.63
  -1  -6 -11   24.83    6.17
   1  -6 -11   21.54    6.20
  -1  -6  11   31.42    7.42
  -2   6 -11    4.54    2.97
  -2  -6 -11   -2.34    3.53
  -2  -6  11    8.93    4.89
   2  -6  11    3.58    3.24
   2  -6 -11    2.61    4.37
   2   6 -11   -0.62    3.04
  -2  -6 -11    2.83    3.41
  -3  -6 -11    5.10    3.46
   3  -6 -11    2.04    3.83
   3   6 -11    2.70    2.80
  -3  -6  11    5.61    4.90
  -3  -6 -11   -0.94    3.77
  -3   6 -11    0.58    2.86
  -4  -6 -11   27.14    7.33
  -4   6 -11   23.16    6.10
  -4  -6 -11   24.20    6.01
   4   6 -11   25.87    6.06
  -4  -6  11   20.74    7.33
   4  -6 -11   26.65    8.11
  -5  -6 -11    6.64    5.49
  -5   6 -11    3.96    3.69
   5   6 -11    4.90    3.87
   5  -6 -11   14.28    5.12
  -5  -6  11    3.33    5.02
  -6  -6  11    9.90    5.77
   6  -6 -11    5.53    4.77
  -6  -6 -11    8.95    4.99
  -6   6 -11    4.88    4.40
  -7   6 -11   -3.07    3.48
   7  -6 -11    3.45    5.31
  -7  -6 -11    3.15    4.93
  -7  -6  11   -5.85    4.29
  -8  -6 -11   -2.53    4.01
  -8  -6  11    0.06    4.71
  -8   6 -11    1.28    4.37
   8  -6 -11    1.87    5.09
   0  -7  11    1.44    3.48
   0  -7 -11    4.51    4.08
   0  -7 -11   -6.73    3.80
   0   7 -11    1.39    3.19
   1   7 -11   -0.88    2.81
  -1  -7 -11    1.70    3.65
   1  -7  11    1.03    3.29
  -1   7 -11   -1.72    2.73
  -1  -7  11    0.45    3.49
  -1  -7 -11    1.86    4.11
   1  -7 -11   -0.41    3.82
  -2  -7 -11    0.22    3.62
   2   7 -11    7.65    3.81
  -2  -7  11   -1.18    4.03
  -2  -7 -11    2.79    3.61
   2  -7 -11    9.03    5.54
   2  -7  11    1.77    3.57
  -2   7 -11    3.48    3.02
  -3  -7 -11   -1.47    3.70
  -3  -7 -11    4.62    4.76
  -3   7 -11    1.64    2.93
  -3  -7  11    0.59    4.88
   3  -7 -11   -5.66    3.42
   3   7 -11    1.09    3.33
   3  -7  11    0.59    3.52
   4  -7 -11   14.99    4.96
   4   7 -11    8.50    3.99
  -4   7 -11    8.28    3.91
  -4  -7 -11    4.80    5.75
  -4  -7  11    9.36    5.94
  -5  -7  11    3.75    4.81
   5  -7 -11   16.04    6.63
  -5  -7 -11   -1.89    4.09
  -5   7 -11    1.53    3.50
  -6   7 -11   -3.52    3.37
  -6  -7  11   -3.22    4.75
   6  -7 -11    7.19    4.84
  -6  -7 -11   -3.48    4.18
  -7  -7 -11   -6.57    4.64
  -7  -7  11    0.27    4.88
  -7   7 -11    5.95    4.18
   7  -7 -11   -9.67    4.31
  -8  -7  11   -7.78    5.00
  -8  -7 -11    3.03    4.60
   8  -7 -11   -3.49    6.31
  -8   7 -11   -3.57    4.38
   0  -8  11    3.09    3.56
   0   8 -11    0.87    3.49
   0  -8 -11   -0.81    3.83
   0  -8 -11   -7.55    3.82
  -1   8 -11    0.79    3.42
   1   8 -11   -1.85    3.06
  -1  -8 -11    3.90    4.62
   1  -8 -11    2.02    4.01
  -1  -8 -11    4.88    3.69
   1  -8  11    5.05    3.90
  -1  -8  11    2.66    3.47
   2   8 -11    2.73    3.38
   2  -8 -11   -1.49    3.97
   2  -8  11    8.22    4.49
  -2  -8  11    3.39    4.79
  -2   8 -11    6.34    3.61
  -2  -8 -11   -3.81    4.12
  -3   8 -11   -0.55    3.29
  -3  -8 -11    3.90    4.28
   3  -8 -11    6.58    4.54
   3  -8  11    2.04    4.87
   3   8 -11    3.81    3.33
  -3  -8  11    8.04    5.73
  -4  -8  11    4.69    5.52
   4  -8 -11    7.23    4.84
  -4   8 -11    4.73    4.38
   4  -8  11    7.84    4.90
  -4  -8 -11   11.95    6.56
   5  -8 -11    5.08    4.98
  -5  -8  11   -2.30    4.64
  -5   8 -11    7.13    3.86
  -5  -8 -11    1.44    5.36
  -6  -8  11    1.90    6.27
  -6   8 -11   -1.09    3.70
   6  -8 -11   -3.48    4.33
  -6  -8 -11    1.36    4.38
   7  -8 -11   -5.06    4.42
  -7   8 -11    6.13    4.93
  -7  -8  11   -2.22    5.34
  -7  -8 -11    3.61    5.57
   0   9 -11    5.74    3.63
   0  -9  11    5.06    4.37
   0  -9 -11   -1.31    4.20
   0  -9 -11   -7.51    5.09
  -1  -9  11   -1.91    3.76
  -1  -9 -11    0.49    4.33
   1  -9  11    1.07    3.77
  -1   9 -11   -2.89    3.27
   1  -9 -11   -9.39    5.37
   1   9 -11   -5.33    2.84
   1  -9 -11    2.83    4.33
   2   9 -11    0.35    3.40
  -2   9 -11    0.00    3.22
   2  -9 -11   -1.14    3.62
  -2  -9 -11    2.39    5.00
   2  -9  11   -0.76    3.74
  -2  -9  11   -1.44    3.75
   3  -9  11    2.96    4.09
   3  -9 -11   -2.60    4.40
  -3  -9 -11   10.38    5.70
  -3   9 -11    5.43    4.21
  -3  -9  11   -2.40    4.64
   4  -9 -11    3.46    4.95
  -4   9 -11    7.16    4.89
  -4  -9  11    1.24    5.48
  -4  -9 -11   -0.11    4.78
   4  -9  11    2.86    3.94
  -5   9 -11    1.80    4.43
  -5  -9 -11   -3.13    4.10
  -5  -9  11   -3.70    4.88
   5  -9 -11   -5.84    4.61
   6  -9 -11   -5.53    5.24
  -6   9 -11    0.51    4.36
  -6  -9 -11    9.01    5.65
  -6  -9  11    0.08    6.07
   0 -10 -11   -3.07    5.74
   0  10 -11    2.22    3.64
   0 -10  11    1.53    4.59
  -1  10 -11    0.29    3.68
   1 -10 -11   -3.30    4.05
   1 -10 -11   -9.12    7.17
  -1 -10  11   -0.09    4.09
   1 -10  11   -4.80    4.14
   1  10 -11    3.01    4.32
  -1 -10 -11   -5.46    4.63
  -2 -10  11    0.42    4.27
   2 -10  11    2.75    4.79
   2 -10 -11    2.34    4.82
  -2 -10 -11    5.90    5.89
  -2  10 -11    0.98    4.29
  -3 -10 -11    1.28    5.16
  -3 -10  11    4.40    6.87
   3 -10 -11   10.18    5.29
   3 -10  11   -1.00    4.57
  -3  10 -11    8.29    5.12
   4 -10 -11   -5.35    4.96
   4 -10  11    0.17    4.14
  -4 -10  11    5.67    6.47
  -4  10 -11    0.14    3.52
  -4 -10 -11    1.93    5.04
  -5 -10 -11   -6.38    5.17
  -5 -10  11    3.33    6.68
  -5  10 -11   -5.20    4.17
   5 -10 -11    4.18    5.43
   0 -11  11    3.02    4.41
   0  11 -11   -1.15    3.97
   0 -11 -11    1.13    7.49
  -1  11 -11    3.50    4.24
  -1 -11 -11   -1.37    6.25
  -1 -11  11   -1.69    4.85
   1 -11 -11    2.59    9.33
   1 -11  11   -3.97    4.51
   2 -11 -11    2.83    5.11
  -2 -11  11    1.36    4.84
  -2 -11 -11    1.62    5.78
   2 -11 -11   12.62   12.10
  -2  11 -11    0.59    4.62
   2 -11  11    3.89    4.90
   3 -11  11   -6.76    4.49
   3 -11 -11   -4.95    5.24
  -3 -11 -11    0.45    6.01
  -3 -11  11   -1.89    4.76
  -3  11 -11   -1.06    3.96
  -4 -11 -11   10.16    6.37
  -4 -11  11    1.61    6.91
  -4  11 -11    0.09    4.44
   0 -12  11   -2.91    5.19
   0 -12 -11    0.22    8.68
   0   0 -12  179.13   13.88
   0   0 -12  174.97   11.79
   1   0 -12    6.88    4.01
  -1   0 -12    0.45    2.74
  -2   0 -12   33.35    7.19
   2   0 -12   23.96    6.78
  -3   0 -12   11.17    4.65
   3   0 -12    6.52    4.69
  -4   0 -12    3.79    3.52
   4   0 -12   -3.87    3.66
   5   0 -12    3.87    4.18
  -5   0 -12    3.91    3.61
   6   0 -12    1.71    4.54
  -6   0 -12   -1.16    3.66
  -7   0 -12    4.05    4.01
   7   0 -12   -0.41    4.44
   8   0 -12   10.09    6.87
  -8   0 -12    9.42    5.52
   9   0 -12   10.08    6.72
  -9   0 -12   22.17    7.26
   0   1 -12    3.68    3.09
   0  -1 -12    4.37    3.72
   0  -1 -12   -1.60    3.23
  -1   1 -12    2.99    3.18
   1   1 -12    9.40    3.65
  -1  -1 -12    5.19    3.38
  -1  -1 -12    9.68    4.52
   1  -1 -12    1.60    3.35
   2   1 -12    5.61    3.53
   2  -1 -12    5.58    4.00
  -2  -1 -12    9.20    3.70
  -2   1 -12   12.02    4.48
  -2  -1 -12   14.50    5.18
   3   1 -12   15.62    5.67
  -3  -1 -12   10.77    4.32
  -3   1 -12   19.06    5.54
   3  -1 -12   12.30    5.53
  -3  -1 -12   21.08    5.54
  -4  -1 -12    5.42    3.48
  -4   1 -12   12.06    5.17
  -4  -1 -12    8.73    4.30
   4  -1 -12    2.41    4.37
   4   1 -12   12.04    5.49
   5  -1 -12   -2.71    3.76
  -5   1 -12   -1.88    3.31
  -5  -1 -12   -4.41    3.21
   5   1 -12   -2.45    3.76
  -6   1 -12    4.28    4.27
  -6  -1 -12    8.75    5.17
   6  -1 -12    3.50    4.98
   6   1 -12    4.90    6.00
   7  -1 -12    5.03    5.51
  -7   1 -12    0.06    3.72
  -7  -1 -12    0.13    3.72
   7   1 -12    1.32    4.56
  -8  -1 -12    5.39    4.79
   8  -1 -12   18.59    7.87
   8   1 -12    3.62    6.56
  -8   1 -12    5.26    4.96
   9  -1 -12   -4.13    5.69
  -9   1 -12   -0.02    4.92
   9   1 -12    3.31    5.91
   0  -2 -12    0.50    3.27
   0  -2 -12    1.71    3.36
   0   2 -12    1.44    2.66
  -1  -2 -12    8.81    4.26
  -1   2 -12    3.24    3.98
   1   2 -12    3.65    3.00
   1  -2 -12    3.52    3.35
  -1  -2 -12    7.33    3.89
  -2  -2 -12    4.40    3.87
  -2  -2 -12   -0.68    3.52
   2  -2 -12   -0.54    3.33
  -2   2 -12    5.77    3.54
   2   2 -12    2.30    3.46
  -3  -2 -12    5.47    3.95
  -3  -2 -12    2.80    3.07
  -3   2 -12    3.29    3.11
   3  -2 -12   -2.15    3.35
   3   2 -12    8.07    4.28
   4   2 -12    3.70    3.86
  -4  -2 -12    4.57    4.16
  -4   2 -12   10.70    4.41
   4  -2 -12    9.84    5.42
  -4  -2 -12    7.74    4.09
   5   2 -12   -0.72    4.11
  -5  -2 -12    2.73    3.44
  -5  -2 -12    5.24    3.82
  -5   2 -12    2.89    3.51
   5  -2 -12    6.33    4.73
   6   2 -12   -5.25    3.94
  -6  -2 -12   -2.84    3.64
  -6  -2 -12   -2.47    3.17
   6  -2 -12   -3.90    4.24
  -6   2 -12    1.19    3.21
   7   2 -12    1.82    4.92
  -7   2 -12    1.64    4.28
  -7  -2 -12   -2.97    4.02
   7  -2 -12    4.15    5.24
   8   2 -12    4.39    4.77
   8  -2 -12   -2.19    5.01
  -8   2 -12    7.72    4.87
   9   2 -12    0.47    5.76
   9  -2 -12    5.62    6.62
  -9   2 -12    5.82    4.42
   0  -3 -12   13.39    4.98
   0   3 -12   13.21    5.00
   0  -3 -12   22.85    6.93
  -1  -3 -12   18.34    5.96
  -1   3 -12   13.55    4.94
   1  -3 -12   11.62    4.82
   1   3 -12   14.48    4.88
  -1  -3 -12   10.76    4.34
   2  -3 -12   -2.97    2.64
  -2  -3 -12    0.84    3.69
  -2  -3 -12    5.18    3.66
  -2   3 -12    1.22    2.94
   2   3 -12    2.40    3.27
  -3  -3 -12   23.58    5.88
  -3   3 -12   21.66    6.40
   3  -3 -12    6.30    4.20
   3   3 -12   17.30    5.36
  -3  -3 -12   16.84    4.98
   4  -3 -12    4.76    3.79
   4   3 -12   -5.60    2.85
  -4  -3 -12    6.38    3.66
  -4  -3 -12    4.16    3.73
  -4   3 -12    1.37    3.07
  -5  -3 -12   -2.79    3.67
  -5  -3  12    1.50    4.60
  -5  -3 -12   -5.48    3.20
   5   3 -12   -6.42    3.08
  -5   3 -12    6.77    4.10
   5  -3 -12    2.20    4.11
  -6  -3 -12    5.16    4.23
   6  -3 -12   12.15    6.36
  -6   3 -12    2.82    3.17
   6   3 -12   -2.24    3.66
  -6  -3 -12    6.70    4.07
  -7   3 -12    3.26    4.20
  -7  -3 -12    0.71    3.86
   7   3 -12  -11.36    3.53
   7  -3 -12    5.08    5.39
   8  -3 -12    1.33    5.69
  -8  -3 -12    2.19    4.18
   8   3 -12    7.77    5.75
  -8   3 -12   11.34    5.38
   9  -3 -12    7.95    6.84
  -9   3 -12    1.76    5.32
   0  -4 -12   19.53    6.00
   0   4 -12   17.82    5.43
   0  -4 -12   16.52    6.52
  -1   4 -12   13.82    4.68
  -1  -4 -12    9.11    4.11
   1   4 -12    4.17    3.55
  -1  -4  12    6.00    4.25
   1  -4 -12    7.89    4.97
  -1  -4 -12    9.19    4.25
  -2   4 -12    4.61    3.12
   2   4 -12    5.21    3.34
  -2  -4 -12   12.21    5.35
   2  -4 -12    4.20    3.91
  -2  -4 -12    4.11    3.57
  -2  -4  12    6.41    4.63
  -3  -4 -12    3.41    3.91
  -3   4 -12    4.66    3.72
  -3  -4  12    5.42    5.10
   3  -4 -12    4.45    4.25
   3   4 -12    4.00    3.44
  -3  -4 -12    9.44    4.49
  -4   4 -12    2.69    3.22
   4  -4 -12    9.61    4.50
  -4  -4 -12    0.97    4.22
   4   4 -12    6.55    4.46
  -4  -4  12    5.33    4.99
  -4  -4 -12    6.12    3.95
   5  -4 -12    0.80    4.51
  -5  -4 -12    5.88    4.58
  -5  -4 -12    0.51    3.62
   5   4 -12    4.02    4.09
  -5   4 -12   -1.31    2.83
  -5  -4  12    2.75    4.38
   6   4 -12   -2.46    3.89
  -6   4 -12    2.65    3.90
  -6  -4 -12   -0.14    4.09
   6  -4 -12    2.96    5.25
  -6  -4  12   -0.56    3.97
  -7  -4  12   -0.40    4.80
  -7   4 -12   -1.26    4.13
   7  -4 -12   -2.07    5.27
   7   4 -12   -5.65    3.32
  -7  -4 -12   -3.21    3.90
  -8   4 -12    0.55    4.17
   8  -4 -12    1.07    5.96
  -8  -4  12    5.90    5.29
  -8  -4 -12    3.61    4.37
   0  -5  12    2.05    3.25
   0   5 -12    6.49    3.55
   0  -5 -12   -0.20    4.10
   0  -5 -12    5.13    4.03
  -1  -5  12    3.86    3.70
   1   5 -12    8.13    4.37
  -1  -5 -12   14.96    5.51
  -1  -5 -12   -0.02    3.65
   1  -5 -12    3.52    4.34
  -1   5 -12    6.89    3.54
   2  -5 -12   -0.87    3.59
  -2  -5 -12   -5.40    4.00
  -2  -5  12   -1.60    3.64
  -2  -5 -12   -0.55    3.23
  -2   5 -12    9.31    4.45
   2   5 -12   -1.10    3.54
   3  -5 -12    0.60    3.98
  -3  -5 -12    2.87    3.46
   3   5 -12   -4.69    3.08
  -3  -5  12   -1.20    4.01
  -3  -5 -12    3.45    4.28
  -3   5 -12   -0.62    2.83
  -4  -5 -12    7.70    4.54
  -4  -5 -12    3.24    3.56
   4   5 -12   -2.36    3.39
  -4   5 -12    3.52    3.71
  -4  -5  12    2.01    4.71
   4  -5 -12    2.69    3.88
   5  -5 -12    3.14    4.27
   5   5 -12    1.45    3.61
  -5  -5 -12   -2.10    4.19
  -5   5 -12    4.32    3.63
  -5  -5  12    1.11    4.76
  -6  -5  12   -4.04    4.45
  -6  -5 -12    7.36    4.76
  -6   5 -12   -1.41    3.38
   6  -5 -12   -2.48    4.70
   6   5 -12   -2.51    3.82
   7  -5 -12    3.47    5.65
  -7  -5 -12   12.83    5.42
  -7  -5  12    3.71    5.26
  -7   5 -12    7.26    4.45
  -8   5 -12   -0.43    4.09
   8  -5 -12   10.00    7.39
  -8  -5  12    1.38    4.86
  -8  -5 -12   -1.45    4.23
   0  -6 -12    1.32    3.91
   0  -6  12    1.92    3.75
   0  -6 -12   -1.46    4.06
   0   6 -12   -1.03    3.34
  -1  -6  12   -1.87    2.79
  -1  -6 -12   -1.73    3.34
   1  -6 -12    1.75    4.37
   1  -6  12   -1.68    3.00
   1   6 -12   -0.64    2.90
  -1   6 -12    2.80    2.89
  -1  -6 -12   -1.60    3.49
  -2   6 -12    1.36    2.77
  -2  -6 -12    1.97    4.04
   2   6 -12    4.20    3.73
  -2  -6  12   -3.60    3.70
  -2  -6 -12    2.51    4.54
   2  -6 -12   -2.08    3.50
  -3  -6 -12    3.47    4.29
  -3  -6 -12    2.16    3.75
  -3  -6  12    7.09    4.95
  -3   6 -12    1.03    3.37
   3  -6 -12    4.29    4.68
   3   6 -12    6.20    3.96
  -4  -6  12   -4.52    3.97
   4   6 -12   -3.13    3.18
  -4  -6 -12   -3.12    3.96
   4  -6 -12    4.24    4.52
  -4   6 -12    2.62    3.15
  -5  -6 -12    2.29    4.95
  -5  -6  12    7.34    5.94
  -5   6 -12    4.80    4.04
   5   6 -12    3.53    4.61
   5  -6 -12    7.38    5.07
  -6  -6  12    3.33    5.18
  -6   6 -12   -0.05    4.14
   6  -6 -12    5.71    4.30
  -6  -6 -12   -2.93    4.32
  -7  -6 -12    9.07    5.72
  -7   6 -12    1.86    4.34
  -7  -6  12    2.58    5.38
   7  -6 -12    4.43    6.00
  -8   6 -12   -2.88    4.03
  -8  -6 -12   -3.79    4.82
   0  -7  12    7.42    3.90
   0  -7 -12    5.88    4.86
   0  -7 -12   -8.15    3.74
   0   7 -12    7.33    4.45
  -1   7 -12    2.98    3.20
   1  -7  12   -0.18    3.25
  -1  -7  12    3.11    3.33
  -1  -7 -12    1.35    3.96
  -1  -7 -12    2.59    4.66
   1  -7  12   -0.27    3.28
   1   7 -12   -0.53    2.86
   1  -7 -12   -7.29    3.87
  -2  -7 -12   11.19    4.99
   2   7 -12    2.17    3.36
  -2  -7 -12    2.27    3.84
  -2   7 -12    2.12    3.19
   2  -7 -12    6.35    3.82
   2  -7  12   -1.78    3.50
  -2  -7  12    1.44    4.23
  -3  -7 -12    6.46    4.45
  -3  -7  12   -0.64    4.34
  -3   7 -12    6.36    3.40
   3  -7 -12    2.83    4.25
   3   7 -12    7.55    3.76
  -4  -7 -12    4.76    4.61
  -4  -7  12    3.61    4.82
   4  -7 -12    7.60    4.85
   4   7 -12    1.88    4.01
  -4   7 -12   -3.02    3.13
  -5  -7  12   -0.11    4.97
   5  -7 -12   10.79    5.57
  -5  -7 -12   -1.13    4.95
  -5   7 -12   -0.86    3.39
   6  -7 -12   -1.14    4.68
  -6   7 -12    1.78    3.48
  -6  -7 -12    7.27    5.39
  -6  -7  12    0.33    4.57
  -7   7 -12   -1.67    4.09
   7  -7 -12    1.17    5.00
  -7  -7 -12   -0.06    5.46
  -7  -7  12    3.83    5.56
   0  -8 -12   -2.71    4.94
   0  -8  12   -0.81    3.68
   0   8 -12    1.21    3.31
   0  -8 -12    3.90    3.95
  -1   8 -12   -1.99    3.02
  -1  -8 -12   -2.58    3.59
  -1  -8  12    1.52    3.69
   1  -8  12    2.10    3.98
   1   8 -12    1.46    3.59
   1  -8 -12   -0.05    4.07
   1  -8 -12    6.56    5.43
  -1  -8 -12   -5.23    4.39
  -2  -8 -12   -6.19    4.35
  -2   8 -12    3.84    3.40
   2  -8 -12    0.82    4.30
   2  -8  12   -4.18    3.49
  -2  -8  12    4.20    4.80
   2   8 -12    0.91    3.20
  -3   8 -12    4.04    4.08
   3  -8  12    4.84    4.25
  -3  -8  12    0.75    4.86
  -3  -8 -12    8.16    5.44
   3   8 -12   -4.54    3.18
   3  -8 -12    6.74    5.03
   4  -8 -12   -1.38    4.61
  -4  -8  12    3.57    5.35
  -4   8 -12    1.97    4.01
  -4  -8 -12   10.52    5.80
  -5  -8  12    4.70    6.14
   5  -8 -12   -1.82    4.95
  -5  -8 -12    5.43    5.60
  -5   8 -12   -0.40    3.75
  -6  -8 -12   11.14    6.13
  -6  -8  12   -0.49    6.26
   6  -8 -12   -4.86    4.58
  -6   8 -12   -2.23    3.62
   0  -9 -12   12.05    7.79
   0  -9  12    6.10    4.54
   0   9 -12   10.84    4.24
   0  -9 -12   -0.54    4.55
  -1  -9 -12    3.61    5.18
   1  -9 -12    1.68    4.65
  -1  -9  12    3.08    4.84
   1  -9  12   -0.83    4.34
  -1   9 -12   -3.17    3.68
   1  -9 -12   -6.51    5.62
   1   9 -12   -1.39    3.47
  -2   9 -12    2.54    3.70
   2   9 -12    3.86    3.96
  -2  -9 -12    2.16    4.92
   2  -9 -12    6.13    5.62
  -2  -9  12    3.06    4.10
   2  -9  12    0.37    4.44
  -3  -9 -12    3.56    5.16
   3  -9  12    1.56    4.24
   3  -9 -12    4.98    4.91
  -3   9 -12    0.01    3.92
  -3  -9  12    2.16    5.07
  -4  -9  12    0.50    5.50
  -4   9 -12    1.91    4.48
   4  -9 -12   -8.80    4.82
  -4  -9 -12   15.63    7.08
   4  -9  12    1.50    4.07
   5  -9 -12    7.67    5.92
  -5  -9  12    8.79    7.32
  -5  -9 -12   -6.03    4.79
  -5   9 -12   -3.81    4.51
   0  10 -12    2.56    4.38
   0 -10  12    2.83    4.48
   0 -10 -12   -5.88    6.04
  -1 -10  12   -0.13    4.82
  -1 -10 -12   -2.16    5.93
   1 -10 -12   -4.08    4.85
   1 -10  12   -4.14    4.24
   1  10 -12   -7.53    3.48
  -1  10 -12    2.48    3.86
   1 -10 -12   -6.69    6.62
  -2 -10 -12   -3.80    5.40
  -2  10 -12    3.47    4.54
  -2 -10  12   -3.19    3.88
   2 -10 -12    8.99    5.86
   2 -10  12   -2.23    4.45
  -3 -10  12   -0.02    5.95
  -3  10 -12   -9.39    4.08
  -3 -10 -12   -2.56    5.56
   3 -10 -12    0.58    4.44
   3 -10  12    2.92    4.68
   4 -10  12    2.89    4.24
  -4 -10  12   13.13    7.63
  -4  10 -12    4.85    4.81
  -4 -10 -12    6.60    7.28
   0  11 -12   -1.09    4.55
   0 -11 -12    3.85    9.72
   0 -11  12   -6.99    4.35
   1 -11 -12   -7.56    8.80
  -1 -11 -12   -0.15    6.46
  -1  11 -12    4.66    4.28
   1 -11  12   -3.22    5.22
  -1 -11  12    0.55    5.03
   0   0 -13    1.37    3.15
  -1   0 -13   -1.31    2.99
   1   0 -13   -1.14    3.12
  -2   0 -13   -0.76    3.25
   2   0 -13   -0.10    3.52
  -3   0 -13    4.91    3.82
   3   0 -13    0.13    4.03
   4   0 -13    1.41    3.27
  -4   0 -13    0.01    3.26
  -5   0 -13   -5.04    3.32
   5   0 -13   -6.56    3.72
   6   0 -13    1.05    4.79
  -6   0 -13    3.24    3.69
   7   0 -13   -4.19    5.15
  -7   0 -13    4.66    4.78
   8   0 -13   -7.61    5.34
  -8   0 -13    8.09    5.63
   0  -1 -13    2.51    3.87
   0  -1 -13    0.38    3.91
   0   1 -13    1.96    3.24
   1  -1 -13    6.98    4.48
  -1   1 -13    1.13    3.24
  -1  -1 -13    2.77    3.48
   1   1 -13    5.03    4.14
  -2   1 -13    2.41    3.62
   2   1 -13    1.37    3.77
  -2  -1 -13   -2.97    3.32
   2  -1 -13    7.78    3.96
  -3   1 -13   -1.39    3.13
   3  -1 -13   -0.36    3.31
  -3  -1 -13   -2.08    3.44
   3   1 -13    2.26    3.97
  -4  -1 -13   12.99    4.64
  -4   1 -13   -0.20    3.09
   4  -1 -13    6.67    5.10
   4   1 -13   -0.32    3.70
  -5   1 -13    0.11    3.26
  -5  -1 -13   -3.66    3.34
   5  -1 -13   -0.13    4.41
   5   1 -13    3.95    4.28
   6   1 -13    5.68    4.79
  -6  -1 -13   -2.48    3.75
   6  -1 -13   -2.25    4.84
  -6   1 -13    3.88    4.04
   7  -1 -13   11.86    6.85
  -7  -1 -13    1.70    4.49
   7   1 -13    4.28    5.48
  -7   1 -13   -2.42    3.79
  -8   1 -13    0.11    4.68
   8   1 -13   -0.33    5.07
   8  -1 -13    0.12    5.92
  -8  -1 -13   -3.10    4.86
   0  -2 -13    8.13    4.52
   0   2 -13   11.51    4.38
   0  -2 -13    3.72    3.50
   1  -2 -13   -3.61    3.11
  -1   2 -13    4.93    3.04
  -1  -2 -13    2.07    3.76
  -1  -2 -13   -2.58    3.27
   1   2 -13   -1.71    3.12
  -2  -2 -13    3.03    3.67
   2  -2 -13    1.47    3.15
  -2   2 -13    2.30    3.61
  -2  -2 -13    1.12    3.94
   2   2 -13   -0.95    3.40
   3  -2 -13    0.75    3.21
   3   2 -13    2.82    3.94
  -3  -2 -13   -0.97    3.59
  -3  -2 -13   -0.64    4.02
  -3   2 -13    1.61    3.63
  -4  -2 -13    4.14    4.03
   4   2 -13    6.14    4.71
  -4   2 -13   10.61    4.43
   4  -2 -13   -2.14    3.79
  -5  -2 -13    1.32    3.93
  -5   2 -13    3.14    3.66
   5  -2 -13   -0.57    4.63
   5   2 -13   -0.63    3.45
   6   2 -13   -3.31    4.47
  -6   2 -13   -2.47    3.59
  -6  -2 -13   -4.13    4.15
   6  -2 -13   -2.91    4.30
   7  -2 -13   -3.67    5.11
   7   2 -13    4.08    4.95
  -7  -2 -13   -4.25    4.25
  -7   2 -13    5.31    4.71
   8   2 -13    2.41    6.05
  -8   2 -13   -2.85    4.58
   8  -2 -13   13.61    7.65
   0   3 -13   10.51    4.46
   0  -3 -13    5.98    5.17
   0  -3 -13    2.28    3.88
   1  -3 -13    0.44    3.97
  -1  -3 -13    4.20    3.79
  -1  -3 -13    8.80    4.67
   1   3 -13    7.74    4.58
  -1   3 -13    0.31    2.72
  -2  -3 -13    2.65    3.33
   2   3 -13    5.93    4.18
  -2  -3 -13    5.28    4.25
   2  -3 -13   -4.79    3.06
  -2   3 -13    0.42    2.99
   3   3 -13    9.62    4.73
  -3  -3 -13   15.02    5.45
   3  -3 -13   12.04    4.55
  -3  -3 -13   11.61    4.85
  -3   3 -13    9.23    4.31
   4  -3 -13    1.75    3.65
   4   3 -13   -0.64    3.60
  -4  -3 -13    3.62    3.90
  -4   3 -13    3.78    4.02
  -4  -3 -13    7.91    4.59
  -5  -3 -13    1.47    4.14
   5   3 -13    1.63    3.69
  -5  -3 -13    5.02    4.14
   5  -3 -13   -0.88    4.90
  -5   3 -13   -3.34    3.10
   6  -3 -13    9.28    5.98
  -6  -3 -13    2.55    4.63
   6   3 -13  -12.13    3.44
  -6   3 -13    0.67    3.88
  -6  -3 -13   -3.54    3.89
  -7   3 -13    4.52    4.56
   7  -3 -13    6.76    6.13
   7   3 -13   -3.93    3.95
   8   3 -13   -3.45    4.70
  -8   3 -13    1.88    5.32
   8  -3 -13    5.44    8.24
   0  -4 -13    7.41    4.21
   0  -4 -13   -2.51    3.87
   0   4 -13    0.78    3.22
  -1  -4 -13    0.66    3.83
   1  -4 -13    5.05    4.11
   1   4 -13    5.04    3.39
  -1  -4 -13   15.16    5.50
  -1   4 -13    2.41    3.44
  -2  -4 -13    3.40    4.16
  -2  -4 -13    1.53    4.22
   2   4 -13    5.30    3.95
   2  -4 -13   -6.43    2.90
  -2   4 -13    8.82    4.10
   3   4 -13   -7.09    2.92
   3  -4 -13   -3.46    3.26
  -3   4 -13    0.55    3.28
  -3  -4 -13    4.72    4.35
  -3  -4 -13    7.23    4.26
  -4  -4  13    2.42    4.10
  -4  -4 -13   11.83    4.78
  -4   4 -13    4.19    3.40
  -4  -4 -13   -1.39    3.80
   4  -4 -13    0.89    3.63
   4   4 -13    1.86    3.64
  -5  -4 -13    5.45    4.73
   5   4 -13    1.74    3.92
  -5  -4  13    4.33    4.76
   5  -4 -13   -1.97    3.92
  -5  -4 -13    0.62    4.28
  -5   4 -13    3.53    3.71
   6  -4 -13    7.12    6.21
  -6  -4  13    5.44    4.77
   6   4 -13    8.03    4.47
  -6  -4 -13   -2.61    3.95
  -6   4 -13    0.02    3.54
   7   4 -13   -5.03    4.07
  -7   4 -13    2.46    4.16
  -7  -4 -13   -1.85    4.20
   7  -4 -13   -1.48    6.11
   0   5 -13    2.10    3.09
   0  -5 -13    3.04    4.23
   0  -5 -13    5.04    4.61
   1  -5 -13    0.34    3.63
  -1  -5 -13   11.68    5.38
  -1  -5 -13   -0.42    3.34
  -1   5 -13   -1.99    2.58
  -1  -5  13    2.43    3.16
   1   5 -13    4.94    4.05
   2  -5 -13    4.64    3.60
  -2  -5 -13   -0.26    4.86
  -2  -5 -13   -2.72    3.69
  -2   5 -13    0.39    3.13
   2   5 -13   -2.24    3.13
  -2  -5  13    2.73    4.19
   3  -5 -13   -0.40    3.95
   3   5 -13    1.32    3.35
  -3   5 -13   -0.08    3.47
  -3  -5  13   -0.05    4.06
  -3  -5 -13    7.36    4.90
  -3  -5 -13    8.37    4.49
  -4  -5 -13   -2.18    4.52
  -4  -5  13    0.12    4.14
   4   5 -13    8.92    4.70
   4  -5 -13    2.70    4.35
  -4   5 -13   -3.29    3.09
  -4  -5 -13   -3.81    4.23
  -5  -5 -13    9.39    4.95
  -5   5 -13    4.48    3.81
   5   5 -13    5.07    4.53
   5  -5 -13    8.95    5.67
  -5  -5  13    5.70    5.75
  -6  -5  13   -1.25    4.37
  -6  -5 -13    6.52    5.21
   6   5 -13    2.90    3.94
  -6   5 -13   -2.32    3.45
   6  -5 -13    1.26    4.42
  -7   5 -13    2.26    4.67
   7  -5 -13    7.31    7.49
  -7  -5  13   -5.46    4.31
  -7  -5 -13   -0.75    4.88
   0  -6 -13    7.98    5.29
   0  -6 -13   -0.85    4.18
   0  -6  13    2.21    4.00
   0   6 -13   -0.21    3.10
   1   6 -13    4.17    3.63
  -1  -6 -13    8.83    4.67
  -1   6 -13   -0.51    2.88
  -1  -6 -13    3.03    3.89
  -1  -6  13    1.08    3.50
   1  -6 -13    3.87    3.69
  -2  -6 -13    0.02    4.36
   2   6 -13    1.61    3.17
  -2  -6 -13    1.36    3.89
   2  -6 -13    6.43    5.01
  -2   6 -13    4.11    3.47
  -2  -6  13    0.47    4.09
  -3   6 -13    1.19    3.50
   3   6 -13    3.64    3.94
  -3  -6 -13   -7.36    3.69
  -3  -6  13   -1.23    4.35
  -3  -6 -13    6.22    4.64
   3  -6 -13    1.85    4.47
   4  -6 -13    2.83    4.96
  -4  -6  13    6.88    5.90
  -4   6 -13   -2.60    2.89
   4   6 -13   -0.34    3.38
  -4  -6 -13   11.95    5.83
   5   6 -13    1.74    3.80
   5  -6 -13    9.10    5.58
  -5   6 -13    7.48    4.28
  -5  -6 -13   -0.55    4.48
  -5  -6  13    3.90    5.49
   6  -6 -13    2.56    4.71
  -6   6 -13    5.06    4.57
  -6  -6  13    1.98    5.52
  -6  -6 -13    4.12    5.53
  -7   6 -13   -0.14    4.41
  -7  -6 -13    3.65    5.50
   0   7 -13   10.63    4.37
   0  -7 -13    2.97    5.22
   0  -7  13    7.80    4.35
   0  -7 -13    8.53    4.68
   1   7 -13    5.95    3.94
   1  -7  13    5.25    4.25
  -1   7 -13    4.59    3.99
  -1  -7  13    3.76    4.19
   1  -7 -13   -0.98    5.37
  -1  -7 -13   -0.58    4.21
  -1  -7 -13   -1.06    4.64
   1  -7 -13    1.95    4.16
  -2   7 -13    6.36    4.43
   2  -7 -13    6.23    5.60
  -2  -7 -13    3.04    4.82
  -2  -7  13    3.01    4.96
  -2  -7 -13    0.97    4.06
   2   7 -13    6.06    3.67
  -3  -7 -13    9.51    5.83
   3   7 -13    0.45    3.29
   3  -7 -13    4.51    4.84
  -3  -7  13    2.74    5.03
  -3   7 -13    2.42    3.51
   4  -7 -13   -0.60    4.64
  -4  -7 -13   12.88    5.75
  -4   7 -13   -1.14    3.58
  -4  -7  13    3.87    5.77
   4   7 -13   -2.27    3.34
  -5   7 -13    2.15    3.86
   5  -7 -13    2.17    4.84
  -5  -7 -13   -3.11    5.05
  -5  -7  13    5.43    6.38
  -6  -7 -13    4.73    6.09
   6  -7 -13    1.62    5.34
  -6  -7  13    1.46    5.56
  -6   7 -13   -2.51    4.09
   0   8 -13    6.24    4.04
   0  -8 -13    3.89    4.08
   0  -8 -13   -0.38    5.15
   0  -8  13    6.09    4.37
  -1  -8 -13    0.27    4.95
   1  -8  13    0.84    4.33
  -1  -8 -13    1.14    3.90
  -1   8 -13   -1.36    3.49
  -1  -8  13    3.27    4.31
   1  -8 -13   -2.21    5.85
   1   8 -13    0.56    3.28
   1  -8 -13   -9.34    4.54
  -2  -8  13    2.73    4.08
   2  -8 -13    1.46    4.63
  -2  -8 -13    1.78    5.33
  -2   8 -13   -3.55    4.03
   2  -8  13    7.07    4.60
   2   8 -13    0.35    3.45
  -3  -8  13   -0.37    4.98
  -3  -8 -13    0.17    5.18
  -3   8 -13    1.38    3.53
   3  -8 -13    9.07    4.80
   3   8 -13    3.67    4.06
  -4   8 -13    6.83    4.65
  -4  -8  13   -0.66    5.57
   4  -8 -13   -2.28    4.99
  -4  -8 -13    8.82    5.98
  -5  -8 -13    4.13    5.83
   5  -8 -13    8.44    5.53
  -5   8 -13   -0.59    4.63
  -5  -8  13    7.54    7.20
   0  -9 -13   -4.77    4.47
   0  -9 -13    0.21    6.49
   0  -9  13   -2.99    3.85
   0   9 -13    0.73    3.87
  -1  -9  13    0.99    4.19
   1  -9 -13    1.47    5.17
   1  -9  13   -2.39    4.36
   1  -9 -13   -9.79    5.78
  -1   9 -13    4.07    4.55
   1   9 -13    3.41    3.95
  -1  -9 -13    6.24    6.37
  -2  -9 -13    0.61    5.57
   2  -9  13   -4.25    3.86
   2   9 -13    3.17    4.00
  -2   9 -13    0.18    3.90
  -2  -9  13   -0.91    4.08
   2  -9 -13    6.08    5.11
  -3  -9  13    0.14    5.47
  -3   9 -13   -0.50    3.89
   3  -9 -13    2.37    5.61
  -3  -9 -13    5.58    5.47
   3  -9  13   -1.53    4.33
  -4  -9 -13    4.18    6.14
  -4  -9  13    1.68    6.91
  -4   9 -13    6.41    5.44
   0 -10  13   -0.71    4.64
   0  10 -13    0.29    4.36
   0 -10 -13   -1.87    7.54
   1  10 -13    1.49    4.52
   1 -10  13    3.87    4.85
   1 -10 -13   -8.28    7.60
  -1 -10 -13    2.21    6.34
  -1  10 -13   -3.91    4.26
  -1 -10  13    0.89    5.16
   0   0 -14    6.77    3.57
  -1   0 -14   13.52    5.78
   1   0 -14   11.47    4.80
  -2   0 -14    3.48    3.17
   2   0 -14    2.68    4.28
   3   0 -14   -4.16    3.34
  -3   0 -14    1.65    3.63
  -4   0 -14    7.21    4.19
   4   0 -14   -0.67    4.52
   5   0 -14   -6.12    4.04
  -5   0 -14   -0.55    3.76
  -6   0 -14    2.22    4.36
   6   0 -14   -4.58    4.89
   7   0 -14    4.77    6.27
  -7   0 -14   -0.32    4.53
   0  -1 -14   -2.28    2.97
   0   1 -14    5.10    4.28
   1   1 -14   10.02    4.63
   1  -1 -14    1.86    3.17
  -1   1 -14   -0.04    2.84
  -1  -1 -14    3.95    3.84
   2  -1 -14    2.78    4.02
  -2   1 -14    6.35    4.01
  -2  -1 -14   -4.44    3.02
   2   1 -14    6.26    4.80
  -3  -1 -14    1.48    3.46
   3  -1 -14   -1.36    3.60
   3   1 -14    0.50    3.63
  -3   1 -14   -2.10    3.33
   4   1 -14    2.56    4.23
  -4   1 -14   -1.06    3.55
  -4  -1 -14    5.36    4.17
   4  -1 -14   -1.57    3.55
   5   1 -14   -4.00    4.12
  -5   1 -14   -0.65    4.45
   5  -1 -14    4.18    5.09
  -5  -1 -14    4.07    4.37
  -6  -1 -14    6.67    5.20
   6   1 -14    0.37    4.87
  -6   1 -14    2.38    4.52
   6  -1 -14    1.46    5.08
   7  -1 -14   12.57    7.10
  -7  -1 -14   -4.95    4.47
  -7   1 -14   -2.25    4.43
   7   1 -14   -2.72    5.38
   0  -2 -14    3.88    3.40
   0   2 -14    0.11    3.18
   1  -2 -14    6.67    4.23
   1   2 -14   -1.05    3.01
  -1   2 -14   -4.49    2.93
  -1  -2 -14   -3.19    3.15
   2   2 -14    6.90    4.42
   2  -2 -14    1.27    3.66
  -2  -2 -14    5.39    4.18
  -2   2 -14   -1.36    3.04
  -3  -2 -14    5.37    4.29
   3   2 -14    6.80    4.01
   3  -2 -14    5.60    4.48
  -3   2 -14    1.14    3.80
  -4  -2 -14    1.90    4.47
   4   2 -14   -6.01    3.65
  -4   2 -14    6.24    4.78
   4  -2 -14    0.31    4.36
  -5   2 -14    1.23    3.85
  -5  -2 -14    1.65    4.33
   5   2 -14    2.96    4.24
   5  -2 -14   -2.98    4.76
  -6  -2 -14    1.77    4.84
   6  -2 -14    6.65    6.18
  -6   2 -14   -9.25    3.55
   6   2 -14    2.57    4.53
   7  -2 -14   -0.80    6.47
  -7  -2 -14   -3.63    4.60
   7   2 -14   -2.10    4.33
  -7   2 -14   -0.72    4.37
   0  -3 -14   -0.18    3.12
   0   3 -14    0.05    2.85
   0  -3 -14   -2.49    4.05
  -1  -3 -14    0.29    4.25
   1   3 -14   -1.22    3.07
  -1   3 -14    1.61    3.36
  -1  -3 -14    2.21    3.59
   1  -3 -14    7.10    3.70
   2  -3 -14    6.23    4.36
  -2  -3 -14    4.07    4.22
  -2   3 -14    4.40    3.63
   2   3 -14   14.55    5.59
  -2  -3 -14    4.56    4.82
   3  -3 -14   -2.47    3.75
  -3   3 -14   -0.51    3.09
  -3  -3 -14    3.15    3.91
   3   3 -14   -6.35    3.26
   4   3 -14    6.34    4.65
   4  -3 -14   -3.46    3.63
  -4  -3 -14    7.44    4.46
  -4   3 -14   10.70    5.58
  -5  -3 -14    2.12    4.16
   5  -3 -14    0.12    5.43
  -5   3 -14   -1.95    4.12
   5   3 -14    0.53    4.08
  -6   3 -14    6.13    4.33
  -6  -3 -14    1.14    4.47
   6  -3 -14    1.42    5.79
   6   3 -14    1.43    4.66
   7   3 -14   -5.61    4.53
  -7   3 -14   -6.72    4.64
   7  -3 -14    6.04    7.80
   0   4 -14   -1.87    3.01
   0  -4 -14   -4.64    3.39
   0  -4 -14    3.95    4.42
  -1   4 -14    8.35    3.80
  -1  -4 -14    8.89    4.44
   1   4 -14    7.01    3.61
  -1  -4 -14   -0.15    4.85
   1  -4 -14    3.76    3.72
   2  -4 -14    1.13    4.31
  -2  -4 -14    1.32    3.47
  -2   4 -14    4.06    3.37
  -2  -4 -14    6.44    4.81
   2   4 -14    0.04    3.41
   3   4 -14   -0.70    3.43
  -3  -4 -14   -0.70    3.90
  -3  -4 -14   -2.49    4.36
   3  -4 -14    5.66    4.09
  -3   4 -14    2.27    3.37
  -4  -4 -14    1.25    4.79
   4  -4 -14   -0.14    4.34
  -4  -4 -14   10.98    4.88
  -4   4 -14   -3.58    3.54
   4   4 -14   -6.59    3.53
   5  -4 -14   10.61    5.23
   5   4 -14   -3.49    3.92
  -5  -4 -14    6.90    5.02
  -5   4 -14   -1.37    3.89
  -5  -4 -14   -1.87    4.35
   6   4 -14   -1.61    4.86
  -6   4 -14    3.15    4.10
   6  -4 -14    2.37    5.75
   0   5 -14    0.59    3.84
   0  -5 -14   -0.71    4.04
   0  -5 -14   -3.19    4.41
   1  -5 -14    1.41    4.66
   1   5 -14    1.00    3.49
  -1  -5 -14    0.65    4.67
  -1  -5 -14    5.06    4.05
  -1   5 -14    1.05    3.26
   1  -5 -14   -1.35    3.54
   2  -5 -14   -0.22    4.35
  -2   5 -14   -1.89    3.51
   2   5 -14    0.11    3.53
  -2  -5 -14    6.53    4.90
  -2  -5 -14    1.99    4.22
   3   5 -14   -4.13    3.88
  -3   5 -14   -2.19    3.10
  -3  -5 -14    1.10    4.09
   3  -5 -14   -4.82    4.63
  -3  -5 -14    5.75    4.23
  -4  -5  14   -0.64    4.53
  -4  -5 -14    8.24    3.79
   4  -5 -14   -4.81    4.32
  -4   5 -14    1.26    3.32
   4   5 -14    4.28    4.42
  -4  -5 -14    8.48    5.20
   5   5 -14    4.49    4.90
  -5  -5 -14    4.28    5.07
  -5  -5  14    5.70    5.15
  -5   5 -14    4.02    4.69
   5  -5 -14   -3.45    5.46
   6   5 -14   -2.95    4.41
  -6  -5 -14   -5.40    5.03
  -6  -5  14    4.49    5.58
   6  -5 -14    5.07    4.93
  -6   5 -14  -10.32    3.87
   0  -6 -14   -1.53    4.43
   0  -6 -14   -3.31    4.40
   0   6 -14    1.50    3.86
   1   6 -14   -6.45    3.25
   1  -6 -14    3.44    4.71
  -1  -6 -14    0.83    3.92
   1  -6 -14   -9.90    4.84
  -1  -6 -14    0.39    4.43
  -1   6 -14   -1.05    3.16
  -1  -6  14    0.44    3.38
  -2  -6 -14    1.17    4.70
  -2   6 -14    1.93    3.76
   2   6 -14    2.39    3.66
   2  -6 -14   -0.12    4.24
  -2  -6 -14    0.49    3.93
  -2  -6  14   -3.28    4.18
  -3   6 -14   -1.85    3.22
  -3  -6  14    3.53    4.99
  -3  -6 -14    3.32    4.53
  -3  -6 -14    5.57    5.32
   3   6 -14    3.32    3.59
   3  -6 -14    7.67    4.78
  -4   6 -14    3.67    3.87
  -4  -6  14    8.59    6.36
   4   6 -14    1.11    4.17
   4  -6 -14   -0.05    4.35
  -4  -6 -14   -5.55    5.41
  -5  -6  14   -3.79    5.13
   5   6 -14   -2.68    4.25
  -5  -6 -14    4.59    6.09
  -5   6 -14    2.88    3.80
   5  -6 -14    5.44    6.23
   0  -7 -14   -3.04    3.94
   0  -7  14    7.59    4.64
   0  -7 -14   -4.01    4.68
   0   7 -14   -9.22    3.56
   1   7 -14   -1.64    3.54
   1  -7 -14   -1.10    5.66
  -1   7 -14   -0.97    3.84
  -1  -7  14   -2.87    3.22
   1  -7 -14   -3.03    4.40
  -1  -7 -14   -5.40    4.73
  -1  -7 -14    1.23    4.19
  -2  -7 -14   -8.94    4.39
  -2  -7  14   -5.41    4.58
  -2   7 -14   -7.48    3.25
   2  -7 -14    4.51    4.96
  -2  -7 -14   -1.36    4.97
   2   7 -14    8.64    4.89
  -3  -7 -14   -2.88    4.75
   3  -7 -14   -2.66    4.83
  -3  -7  14   -6.72    4.17
   3   7 -14    5.27    4.24
  -3   7 -14   -1.82    3.81
  -4  -7  14   -3.13    5.41
  -4   7 -14   -0.48    4.29
   4  -7 -14    3.43    5.78
  -4  -7 -14   13.17    6.47
   4   7 -14   14.02    5.33
   0   8 -14    5.34    3.99
   0  -8 -14    2.81    4.82
   0  -8 -14    3.76    6.47
   0  -8  14   -3.53    3.66
  -1  -8  14    2.96    4.08
   1  -8 -14    4.00    5.08
  -1   8 -14    0.40    4.08
   1  -8  14    3.52    4.82
   1   8 -14   -4.62    3.70
  -1  -8 -14    0.17    6.05
  -1  -8 -14    2.23    4.40
   1  -8 -14    9.09    7.42
  -2  -8 -14   -0.20    5.79
  -2  -8  14    8.53    5.52
  -2   8 -14   -3.80    3.90
   2  -8 -14    3.12    5.34
   2   8 -14   -0.13    4.21
   3   8 -14    2.75    4.11
  -3   8 -14    0.68    4.43
  -3  -8 -14   -0.66    5.43
   3  -8 -14    9.47    5.04
  -3  -8  14    2.38    5.99
   0  -9 -14   -7.32    6.44
   0  -9 -14    1.25    5.24
   0   9 -14   -0.31    4.49
   1   9 -14   -1.63    4.17
  -1   9 -14   -2.11    4.48
   0   0 -15   -0.11    3.32
   1   0 -15    0.58    4.00
  -1   0 -15    1.64    3.63
  -2   0 -15    2.59    4.61
   2   0 -15   -4.11    4.25
  -3   0 -15    8.17    4.70
   3   0 -15   14.92    5.39
  -4   0 -15    1.06    4.16
   4   0 -15   -4.92    3.65
  -5   0 -15   -3.08    4.03
   5   0 -15   -4.01    4.32
  -6   0 -15    2.76    4.61
   6   0 -15   -4.58    4.67
   0  -1 -15   -2.84    3.89
   0   1 -15    0.58    3.76
   1   1 -15   -2.80    3.40
  -1   1 -15   -2.97    3.61
  -1  -1 -15    0.35    3.97
   1  -1 -15   -1.22    4.01
  -2  -1 -15   -0.68    4.63
   2  -1 -15   -8.58    3.28
  -2   1 -15    2.07    4.63
   2   1 -15    1.86    4.13
  -3  -1 -15   -0.53    4.15
   3   1 -15   -3.06    3.99
  -3   1 -15    2.60    3.68
   3  -1 -15    2.51    4.88
   4  -1 -15   -4.43    4.27
   4   1 -15   10.72    5.85
  -4   1 -15    0.79    4.47
  -4  -1 -15    2.41    4.50
  -5   1 -15   -4.38    3.89
  -5  -1 -15   -1.60    4.29
   5  -1 -15   -7.30    4.16
   5   1 -15   -8.24    3.95
  -6  -1 -15    1.40    4.71
   6  -1 -15   -6.04    5.51
  -6   1 -15   -0.84    5.73
   6   1 -15   -3.26    4.80
   0  -2 -15   11.50    4.98
   0   2 -15   -6.61    3.15
   1   2 -15   -1.47    4.15
  -1  -2 -15   -6.67    3.97
  -1   2 -15    0.08    3.63
   1  -2 -15    2.98    4.25
  -2   2 -15    0.10    3.43
   2   2 -15   -1.41    4.17
  -2  -2 -15    6.51    5.02
   2  -2 -15    6.88    3.95
   3  -2 -15    8.09    4.74
   3   2 -15   -1.48    4.03
  -3  -2 -15    5.99    5.50
  -3   2 -15    1.74    3.97
   4  -2 -15   -6.35    3.79
  -4   2 -15    1.34    4.58
  -4  -2 -15   -2.09    4.08
   4   2 -15   -3.71    4.12
  -5  -2 -15   -0.50    4.46
   5  -2 -15    0.32    5.30
  -5   2 -15    4.08    4.47
   5   2 -15    0.28    5.13
  -6   2 -15    1.91    4.75
   6   2 -15   -3.05    4.79
  -6  -2 -15    4.77    5.12
   0  -3 -15    6.18    4.60
   0   3 -15   -3.33    3.24
  -1  -3 -15    6.03    4.77
   1   3 -15   -7.10    3.74
   1  -3 -15    6.58    4.35
   2   3 -15   -2.59    3.52
   2  -3 -15    4.48    5.21
  -2   3 -15    0.43    3.71
  -2  -3 -15    6.94    4.79
  -3   3 -15   -3.20    3.77
   3  -3 -15    4.80    3.90
   3   3 -15    0.54    4.59
  -3  -3 -15    0.46    5.00
   4  -3 -15   -3.88    3.75
  -4   3 -15   -0.22    4.16
   4   3 -15    1.36    4.15
  -4  -3 -15   -3.00    4.65
  -5  -3 -15    1.08    5.00
  -5   3 -15   -4.73    3.81
   5  -3 -15    0.02    5.32
   5   3 -15    0.80    4.61
   0  -4 -15    2.86    4.43
   0   4 -15    7.42    4.52
   0  -4 -15   -0.10    4.83
  -1  -4 -15    5.90    5.37
   1  -4 -15   -9.04    4.34
  -1   4 -15    2.16    3.50
   1   4 -15   -1.54    3.59
  -1  -4 -15   -0.52    4.48
   1  -4 -15    1.49    4.07
   2   4 -15   -4.12    3.98
  -2   4 -15    1.26    3.36
   2  -4 -15    1.90    3.94
  -2  -4 -15    4.01    4.76
  -3   4 -15    2.10    4.14
   3  -4 -15   -2.03    3.89
   3   4 -15   -5.07    3.83
  -3  -4 -15   -0.90    4.59
   4  -4 -15   -7.58    3.73
   4   4 -15    1.23    4.11
  -4   4 -15   -6.13    3.80
  -4  -4 -15   -3.13    4.31
  -5  -4 -15   -3.35    4.95
   5  -4 -15   10.49    6.88
  -5   4 -15   -0.47    4.43
   5   4 -15    0.90    4.47
   0  -5 -15    2.11    4.47
   0   5 -15   -1.49    3.30
   0  -5 -15    8.78    5.92
  -1  -5 -15    7.94    5.45
   1   5 -15    1.43    4.31
  -1  -5 -15    4.85    5.02
   1  -5 -15   -3.41    5.17
  -1   5 -15   15.46    5.78
   1  -5 -15    3.55    4.39
   2   5 -15   -0.30    3.89
  -2  -5 -15    1.00    5.68
   2  -5 -15   -4.80    4.01
  -2  -5 -15    3.49    4.63
  -2   5 -15   -2.84    3.77
   3   5 -15    3.54    4.29
  -3  -5 -15    5.25    5.25
  -3  -5 -15    1.33    4.59
   3  -5 -15    0.18    4.35
  -3   5 -15    1.47    3.85
  -4  -5 -15   -1.67    5.44
   4  -5 -15    3.19    5.42
  -4   5 -15   -4.27    3.86
  -4  -5 -15    2.96    5.27
   4   5 -15    0.94    3.89
   0   6 -15   -5.39    3.90
   0  -6 -15    3.27    4.61
   0  -6 -15    4.24    5.55
   1   6 -15    3.56    3.75
  -1   6 -15   -4.46    3.88
   1  -6 -15   -1.28    5.69
   1  -6 -15    7.21    4.68
  -1  -6 -15   -9.67    4.71
  -1  -6 -15    0.81    4.55
   2  -6 -15    7.67    5.16
  -2  -6 -15    7.11    5.93
  -2   6 -15    2.66    4.78
   2   6 -15   -4.52    3.61
  -2  -6 -15   -5.03    4.57
   3  -6 -15   -9.08    4.65
  -3   6 -15    1.00    4.61
  -3  -6 -15    6.45    5.88
   3   6 -15  -10.45    3.58
  -3  -6 -15    9.23    5.62
  -4   6 -15   -1.22    4.33
   0  -7 -15   -6.47    5.70
   0  -7 -15    3.33    4.60
   0   7 -15   11.49    5.17
   1  -7 -15   -9.08    5.82
  -1  -7 -15   -3.34    4.93
  -1  -7 -15   -4.37    5.10
   1  -7 -15    3.01    5.65
  -1   7 -15   -3.34    4.27
   1   7 -15    4.59    4.47
  -2  -7 -15    9.16    5.86
  -2  -7  15   -2.47    5.25
  -2   7 -15   11.88    6.06
  -2  -7 -15    2.81    5.54
   2  -7 -15   -5.18    4.77
   2   7 -15    2.07    4.85
   0   0 -16   19.27    6.22
   1   0 -16    5.11    4.30
  -1   0 -16    4.61    4.23
   2   0 -16   -5.19    4.21
  -2   0 -16    8.24    4.86
  -3   0 -16    4.69    4.59
   3   0 -16    0.67    4.59
  -4   0 -16    0.12    4.57
   4   0 -16    6.13    5.39
   0  -1 -16    5.19    5.11
   0   1 -16   -2.72    3.68
  -1  -1 -16    5.09    4.69
  -1   1 -16   -1.54    3.89
   1  -1 -16    6.61    4.52
   1   1 -16    7.01    4.91
  -2   1 -16   -5.45    3.95
   2  -1 -16    3.43    4.53
  -2  -1 -16    3.30    4.42
   2   1 -16    1.14    4.07
   3  -1 -16    0.65    4.40
  -3   1 -16   -4.66    3.92
  -3  -1 -16    0.95    4.53
   3   1 -16   -7.81    4.21
   4   1 -16    0.43    5.10
  -4   1 -16    1.28    4.29
  -4  -1 -16   11.19    5.49
   4  -1 -16   -0.60    4.87
   0  -2 -16    5.73    5.64
   0   2 -16    0.96    3.90
   1  -2 -16   -0.57    4.64
   1   2 -16   -0.22    4.49
  -1   2 -16    7.16    4.46
  -1  -2 -16   -1.87    4.37
   2  -2 -16    0.61    4.40
  -2  -2 -16   -0.65    4.20
  -2   2 -16    7.31    4.50
   2   2 -16    3.19    4.73
  -3   2 -16   -0.95    4.35
  -3  -2 -16    3.54    4.42
   3   2 -16   -9.23    4.22
   3  -2 -16    0.55    4.13
   4  -2 -16   -7.24    5.35
  -4   2 -16    0.81    4.49
  -4  -2 -16   -2.32    4.48
   4   2 -16   -0.45    5.38
   0  -3 -16    4.05    4.68
   0   3 -16    1.64    4.52
   1  -3 -16   -3.35    4.12
  -1   3 -16    4.55    4.30
  -1  -3 -16    3.18    5.02
   1   3 -16   17.97    5.17
  -2  -3 -16   -8.43    4.04
  -2   3 -16    6.03    5.10
   2  -3 -16    9.80    4.75
   2   3 -16    1.90    4.63
   3   3 -16    8.45    5.37
   3  -3 -16    0.95    4.59
  -3   3 -16    1.84    4.47
  -3  -3 -16   10.79    4.91
  -4  -3 -16    5.74    4.56
  -4   3 -16   -1.35    4.19
   0   4 -16    1.27    4.34
   0  -4 -16    7.65    5.04
   1  -4 -16    8.17    5.19
  -1   4 -16   11.29    5.10
   1   4 -16   -1.33    4.25
  -1  -4 -16   -9.63    4.18
  -2  -4 -16    2.93    4.89
   2   4 -16    7.18    4.33
  -2   4 -16    0.69    4.63
   2  -4 -16    6.07    5.21
   3   4 -16   -0.08    4.82
   3  -4 -16   10.13    4.91
  -3   4 -16   -3.27    4.29
  -3  -4 -16    1.37    5.53
   0  -5 -16    3.40    5.18
   0   5 -16    8.08    4.95
   0  -5 -16   -3.53    5.39
  -1  -5 -16   -4.59    4.90
   1  -5 -16    5.90    6.03
   1  -5 -16   -7.73    5.69
   1   5 -16    2.23    4.20
  -1   5 -16   -9.37    3.60
  -2   5 -16    5.05    6.01
   2  -5 -16   -0.42    6.19
  -2  -5 -16    8.27    5.10
   2  -5 -16    1.27    5.03
   2   5 -16   -8.21    3.87
   0   0 -17    3.38    5.22
   1   0 -17   16.03    6.72
  -1   0 -17    9.48    5.49
   0   1 -17    0.57    4.80
   0  -1 -17   -4.75    4.38
   1   1 -17    5.37    5.34
  -1  -1 -17    5.38    5.95
  -1   1 -17   -3.38    4.26
   1  -1 -17   10.78    5.02
   0   0   0    0.00    0.00

_computing_structure_solution     'SHELXT 2014/5 (Sheldrick, 2014)'
;
_shelx_hkl_checksum   85488
 
data_Exemestane-thiourea
 
_audit_creation_method            'SHELXL-2016/6'
_shelx_SHELXL_version_number      '2016/6'
_chemical_name_systematic         ?
_chemical_name_common             ?
_chemical_melting_point           ?
_chemical_formula_moiety          'C20 H24 O2, C H4 N2 S'
_chemical_formula_sum
 'C21 H28 N2 O2 S' 
_chemical_formula_weight          372.51

loop_
 _atom_type_symbol
 _atom_type_description
 _atom_type_scat_dispersion_real
 _atom_type_scat_dispersion_imag
 _atom_type_scat_source
 'C'  'C'   0.0033   0.0016
 'International Tables Vol C Tables 4.2.6.8 and 6.1.1.4'
 'H'  'H'   0.0000   0.0000
 'International Tables Vol C Tables 4.2.6.8 and 6.1.1.4'
 'N'  'N'   0.0061   0.0033
 'International Tables Vol C Tables 4.2.6.8 and 6.1.1.4'
 'O'  'O'   0.0106   0.0060
 'International Tables Vol C Tables 4.2.6.8 and 6.1.1.4'
 'S'  'S'   0.1246   0.1234
 'International Tables Vol C Tables 4.2.6.8 and 6.1.1.4'
 
_space_group_crystal_system       monoclinic
_space_group_IT_number            4
_space_group_name_H-M_alt         'P 21'
_space_group_name_Hall            'P 2yb'
 
_shelx_space_group_comment
;
The symmetry employed for this shelxl refinement is uniquely defined
by the following loop, which should always be used as a source of
symmetry information in preference to the above space-group names.
They are only intended as comments.
;
 
loop_
 _space_group_symop_operation_xyz
 'x, y, z'
 '-x, y+1/2, -z'
 
_cell_length_a                    10.3797(14)
_cell_length_b                    8.3706(11)
_cell_length_c                    10.7275(14)
_cell_angle_alpha                 90
_cell_angle_beta                  105.568(3)
_cell_angle_gamma                 90
_cell_volume                      897.9(2)
_cell_formula_units_Z             2
_cell_measurement_temperature     293(2)
_cell_measurement_reflns_used    1442
_cell_measurement_theta_min        2.42
_cell_measurement_theta_max       21.86
 
_exptl_crystal_description       'BLOCK'
_exptl_crystal_colour            'COLORLES'
_exptl_crystal_density_meas       ?
_exptl_crystal_density_method     ?
_exptl_crystal_density_diffrn     1.378          
_exptl_crystal_F_000              400
_exptl_transmission_factor_min    ?
_exptl_transmission_factor_max    ?
_exptl_crystal_size_max           0.17
_exptl_crystal_size_mid           0.15
_exptl_crystal_size_min           0.07
_exptl_absorpt_coefficient_mu     0.199
_shelx_estimated_absorpt_T_min    ?
_shelx_estimated_absorpt_T_max    ?
_exptl_absorpt_correction_type    'none'
_exptl_absorpt_correction_T_min   ?
_exptl_absorpt_correction_T_max   ?
_exptl_absorpt_process_details    ?
_exptl_absorpt_special_details    ?
_diffrn_ambient_temperature       293(2)
_diffrn_radiation_wavelength      0.71073
_diffrn_radiation_type            MoK\a
_diffrn_source                    'sealed tube'
_diffrn_measurement_device_type  'CCD area detector'
_diffrn_measurement_method       'phi and omega scans'
_diffrn_detector_area_resol_mean  ?
_diffrn_reflns_number             6563
_diffrn_reflns_av_unetI/netI      0.0458
_diffrn_reflns_av_R_equivalents   0.0328
_diffrn_reflns_limit_h_min        -13
_diffrn_reflns_limit_h_max        13
_diffrn_reflns_limit_k_min        -6
_diffrn_reflns_limit_k_max        11
_diffrn_reflns_limit_l_min        -14
_diffrn_reflns_limit_l_max        14
_diffrn_reflns_theta_min          1.971
_diffrn_reflns_theta_max          28.390
_diffrn_reflns_theta_full         25.242
_diffrn_measured_fraction_theta_max   0.997
_diffrn_measured_fraction_theta_full  1.000
_diffrn_reflns_Laue_measured_fraction_max    0.997
_diffrn_reflns_Laue_measured_fraction_full   1.000
_diffrn_reflns_point_group_measured_fraction_max   0.736
_diffrn_reflns_point_group_measured_fraction_full  0.777
_reflns_number_total              3315
_reflns_number_gt                 2402
_reflns_threshold_expression      'I > 2\s(I)'
_reflns_Friedel_coverage          0.382
_reflns_Friedel_fraction_max      0.436
_reflns_Friedel_fraction_full     0.518
 
_reflns_special_details
;
 Reflections were merged by SHELXL according to the crystal
 class for the calculation of statistics and refinement.
 
 _reflns_Friedel_fraction is defined as the number of unique
 Friedel pairs measured divided by the number that would be
 possible theoretically, ignoring centric projections and
 systematic absences.
;
 
_computing_data_collection      'Bruker SMART APEX2'
_computing_cell_refinement      'Bruker SMART'
_computing_data_reduction       'Bruker SAINT'
_computing_structure_solution   'SHELXT 2014/5 (Sheldrick, 2014)'
_computing_structure_refinement 'SHELXL-2016/6 (Sheldrick, 2016)'
_computing_molecular_graphics   'Bruker SHELXTL'
_computing_publication_material 'Bruker SHELXTL'
_refine_special_details           ?
_refine_ls_structure_factor_coef  Fsqd
_refine_ls_matrix_type            full
_refine_ls_weighting_scheme       calc
_refine_ls_weighting_details
'w=1/[\s^2^(Fo^2^)+(0.0489P)^2^+0.0449P] where P=(Fo^2^+2Fc^2^)/3'
_atom_sites_solution_primary      'Direct method'
_atom_sites_solution_secondary    'Fourier Synthesis Method'
_atom_sites_solution_hydrogens    mixed
_refine_ls_hydrogen_treatment     mixed
_refine_ls_extinction_method      none
_refine_ls_extinction_coef        none
_refine_ls_abs_structure_details
;
 Flack x determined using 578 quotients [(I+)-(I-)]/[(I+)+(I-)]
 (Parsons, Flack and Wagner, Acta Cryst. B69 (2013) 249-259).
;
_refine_ls_abs_structure_Flack    0.05(7)
_chemical_absolute_configuration  'rm'
_refine_ls_number_reflns          3315
_refine_ls_number_parameters      243
_refine_ls_number_restraints      1
_refine_ls_R_factor_all           0.0734
_refine_ls_R_factor_gt            0.0473
_refine_ls_wR_factor_ref          0.1100
_refine_ls_wR_factor_gt           0.0968
_refine_ls_goodness_of_fit_ref    1.024
_refine_ls_restrained_S_all       1.024
_refine_ls_shift/su_max           0.000
_refine_ls_shift/su_mean          0.000
 
loop_
 _atom_site_label
 _atom_site_type_symbol
 _atom_site_fract_x
 _atom_site_fract_y
 _atom_site_fract_z
 _atom_site_U_iso_or_equiv
 _atom_site_adp_type
 _atom_site_occupancy
 _atom_site_site_symmetry_order  
 _atom_site_calc_flag
 _atom_site_refinement_flags_posn
 _atom_site_refinement_flags_adp
 _atom_site_refinement_flags_occupancy
 _atom_site_disorder_assembly
 _atom_site_disorder_group
S1 S 0.66432(10) 0.40820(14) 0.10510(9) 0.0608(3) Uani 1 1 d . . . . .
O1 O 0.3665(3) 0.3877(5) 0.2447(3) 0.0893(11) Uani 1 1 d . . . . .
O2 O -0.1536(3) 0.2406(4) 0.8737(3) 0.0703(9) Uani 1 1 d . . . . .
N1 N 0.6055(3) 0.1756(4) -0.0531(3) 0.0540(8) Uani 1 1 d . . . . .
H1A H 0.554094 0.099371 -0.090876 0.065 Uiso 1 1 calc R U . . .
H1B H 0.679599 0.193610 -0.072029 0.065 Uiso 1 1 calc R U . . .
N2 N 0.4599(3) 0.2283(4) 0.0542(3) 0.0495(8) Uani 1 1 d . . . . .
H2A H 0.412016 0.150760 0.013897 0.059 Uiso 1 1 calc R U . . .
H2B H 0.432806 0.283062 0.110113 0.059 Uiso 1 1 calc R U . . .
C1 C 0.3531(4) 0.2725(5) 0.5472(4) 0.0547(10) Uani 1 1 d . . . . .
H1 H 0.369851 0.181426 0.598746 0.066 Uiso 1 1 calc R U . . .
C2 C 0.3707(4) 0.2640(6) 0.4341(4) 0.0608(11) Uani 1 1 d . . . . .
H2 H 0.400132 0.168225 0.407393 0.073 Uiso 1 1 calc R U . . .
C3 C 0.3472(3) 0.3937(7) 0.3490(4) 0.0606(11) Uani 1 1 d . . . . .
C4 C 0.2981(4) 0.5321(5) 0.3921(4) 0.0532(10) Uani 1 1 d . . . . .
H4 H 0.276925 0.618924 0.336286 0.064 Uiso 1 1 calc R U . . .
C5 C 0.2808(3) 0.5446(4) 0.5071(3) 0.0387(8) Uani 1 1 d . . . . .
C6 C 0.2280(3) 0.6858(5) 0.5471(3) 0.0431(8) Uani 1 1 d . . . . .
C7 C 0.1180(4) 0.6612(4) 0.6047(3) 0.0467(9) Uani 1 1 d . . . . .
H7A H 0.037138 0.641275 0.536215 0.056 Uiso 1 1 calc R U . . .
H7B H 0.104403 0.758455 0.648664 0.056 Uiso 1 1 calc R U . . .
C8 C 0.1388(3) 0.5280(4) 0.6973(3) 0.0373(8) Uani 1 1 d . . . . .
H8 H 0.208121 0.558520 0.775383 0.045 Uiso 1 1 calc R U . . .
C9 C 0.1831(3) 0.3826(4) 0.6420(3) 0.0366(7) Uani 1 1 d . . . . .
H9 H 0.112870 0.357837 0.563022 0.044 Uiso 1 1 calc R U . . .
C10 C 0.3091(3) 0.4138(5) 0.6002(3) 0.0398(7) Uani 1 1 d . . . . .
C11 C 0.1937(3) 0.2420(5) 0.7272(4) 0.0483(9) Uani 1 1 d . . . . .
H11A H 0.268250 0.257489 0.803125 0.058 Uiso 1 1 calc R U . . .
H11B H 0.212805 0.148520 0.681834 0.058 Uiso 1 1 calc R U . . .
C12 C 0.0715(3) 0.2117(4) 0.7693(4) 0.0486(9) Uani 1 1 d . . . . .
H12A H -0.000501 0.178968 0.695729 0.058 Uiso 1 1 calc R U . . .
H12B H 0.087914 0.125983 0.832494 0.058 Uiso 1 1 calc R U . . .
C13 C 0.0330(3) 0.3557(4) 0.8262(3) 0.0430(8) Uani 1 1 d . . . . .
C14 C 0.0163(3) 0.4893(4) 0.7336(3) 0.0409(8) Uani 1 1 d . . . . .
H14 H -0.047556 0.451856 0.654134 0.049 Uiso 1 1 calc R U . . .
C15 C -0.0989(4) 0.3532(5) 0.8503(4) 0.0503(10) Uani 1 1 d . . . . .
C16 C -0.1527(4) 0.5144(6) 0.8344(5) 0.0672(12) Uani 1 1 d . . . . .
H16A H -0.162350 0.555166 0.916133 0.081 Uiso 1 1 calc R U . . .
H16B H -0.239642 0.515972 0.771717 0.081 Uiso 1 1 calc R U . . .
C17 C -0.0556(4) 0.6126(5) 0.7884(4) 0.0561(10) Uani 1 1 d . . . . .
H17A H -0.100772 0.688497 0.722867 0.067 Uiso 1 1 calc R U . . .
H17B H 0.004667 0.669560 0.859187 0.067 Uiso 1 1 calc R U . . .
C18 C 0.4216(4) 0.4639(5) 0.7125(3) 0.0541(11) Uani 1 1 d . . . . .
H18A H 0.401998 0.566684 0.742777 0.081 Uiso 1 1 calc R U . . .
H18B H 0.502666 0.470201 0.685951 0.081 Uiso 1 1 calc R U . . .
H18C H 0.432249 0.387084 0.780986 0.081 Uiso 1 1 calc R U . . .
C19 C 0.2751(5) 0.8231(6) 0.5350(5) 0.0621(11) Uani 1 1 d . . . . .
C20 C 0.1284(3) 0.3930(6) 0.9545(3) 0.0566(10) Uani 1 1 d . . . . .
H20A H 0.096357 0.483712 0.992164 0.085 Uiso 1 1 calc R U . . .
H20B H 0.214875 0.416740 0.942805 0.085 Uiso 1 1 calc R U . . .
H20C H 0.135129 0.302591 1.010965 0.085 Uiso 1 1 calc R U . . .
C21 C 0.5717(3) 0.2621(4) 0.0310(3) 0.0415(8) Uani 1 1 d . . . . .
H19A H 0.347(4) 0.833(4) 0.496(3) 0.050 Uiso 1 1 d . U . . .
H19B H 0.244(3) 0.908(5) 0.564(3) 0.050 Uiso 1 1 d . U . . .
 
loop_
 _atom_site_aniso_label
 _atom_site_aniso_U_11
 _atom_site_aniso_U_22
 _atom_site_aniso_U_33
 _atom_site_aniso_U_23
 _atom_site_aniso_U_13
 _atom_site_aniso_U_12
S1 0.0648(6) 0.0517(6) 0.0602(6) -0.0019(6) 0.0069(4) -0.0056(5)
O1 0.096(2) 0.125(3) 0.0578(17) -0.014(2) 0.0412(16) 0.021(2)
O2 0.0671(18) 0.074(2) 0.084(2) -0.0047(18) 0.0453(16) -0.0160(16)
N1 0.0525(17) 0.052(2) 0.063(2) -0.0040(17) 0.0258(15) 0.0019(15)
N2 0.0480(17) 0.053(2) 0.0510(17) -0.0032(16) 0.0198(14) 0.0003(14)
C1 0.052(2) 0.043(2) 0.079(3) 0.004(2) 0.033(2) 0.0076(17)
C2 0.060(2) 0.055(3) 0.078(3) -0.016(2) 0.036(2) 0.005(2)
C3 0.048(2) 0.084(3) 0.055(2) -0.017(3) 0.0219(17) 0.004(2)
C4 0.051(2) 0.067(3) 0.045(2) 0.0050(19) 0.0189(17) 0.009(2)
C5 0.0358(17) 0.042(2) 0.0397(19) 0.0025(16) 0.0119(14) 0.0002(15)
C6 0.052(2) 0.041(2) 0.0376(18) 0.0011(16) 0.0132(15) 0.0038(17)
C7 0.057(2) 0.040(2) 0.048(2) 0.0039(17) 0.0236(16) 0.0067(17)
C8 0.0412(17) 0.039(2) 0.0326(17) -0.0004(15) 0.0115(14) 0.0019(15)
C9 0.0374(16) 0.037(2) 0.0373(16) -0.0016(15) 0.0128(13) 0.0015(14)
C10 0.0404(16) 0.0378(18) 0.0432(17) 0.0011(17) 0.0147(13) 0.0026(16)
C11 0.055(2) 0.037(2) 0.060(2) 0.0063(18) 0.0279(18) 0.0050(16)
C12 0.055(2) 0.040(2) 0.055(2) 0.0026(18) 0.0237(17) -0.0054(17)
C13 0.0442(18) 0.047(2) 0.0408(17) 0.0001(16) 0.0158(15) -0.0031(15)
C14 0.0410(18) 0.045(2) 0.0375(18) -0.0032(16) 0.0126(15) 0.0015(15)
C15 0.049(2) 0.060(3) 0.047(2) -0.0050(19) 0.0211(16) -0.0076(19)
C16 0.060(3) 0.073(3) 0.080(3) 0.006(3) 0.039(2) 0.012(2)
C17 0.059(2) 0.055(3) 0.064(3) -0.001(2) 0.033(2) 0.0079(19)
C18 0.042(2) 0.065(3) 0.051(2) 0.0100(19) 0.0064(16) -0.0072(17)
C19 0.075(3) 0.042(3) 0.078(3) 0.003(2) 0.036(2) 0.004(2)
C20 0.061(2) 0.066(3) 0.0420(18) 0.002(2) 0.0111(16) -0.008(2)
C21 0.0457(19) 0.041(2) 0.0367(18) 0.0094(16) 0.0093(15) 0.0110(16)
 
_geom_special_details
;
 All esds (except the esd in the dihedral angle between two l.s. planes)
 are estimated using the full covariance matrix.  The cell esds are taken
 into account individually in the estimation of esds in distances, angles
 and torsion angles; correlations between esds in cell parameters are only
 used when they are defined by crystal symmetry.  An approximate (isotropic)
 treatment of cell esds is used for estimating esds involving l.s. planes.
;
 
loop_
 _geom_bond_atom_site_label_1
 _geom_bond_atom_site_label_2
 _geom_bond_distance
 _geom_bond_site_symmetry_2
 _geom_bond_publ_flag
S1 C21 1.625(4) . ?
O1 C3 1.189(4) . ?
O2 C15 1.161(4) . ?
N1 C21 1.277(4) . ?
N1 H1A 0.8600 . ?
N1 H1B 0.8600 . ?
N2 C21 1.282(4) . ?
N2 H2A 0.8600 . ?
N2 H2B 0.8600 . ?
C1 C2 1.277(5) . ?
C1 C10 1.439(5) . ?
C1 H1 0.9300 . ?
C2 C3 1.397(7) . ?
C2 H2 0.9300 . ?
C3 C4 1.394(6) . ?
C4 C5 1.297(5) . ?
C4 H4 0.9300 . ?
C5 C6 1.417(5) . ?
C5 C10 1.458(5) . ?
C6 C19 1.269(6) . ?
C6 C7 1.451(5) . ?
C7 C8 1.470(5) . ?
C7 H7A 0.9700 . ?
C7 H7B 0.9700 . ?
C8 C14 1.463(5) . ?
C8 C9 1.480(4) . ?
C8 H8 0.9800 . ?
C9 C11 1.476(5) . ?
C9 C10 1.514(4) . ?
C9 H9 0.9800 . ?
C10 C18 1.496(5) . ?
C11 C12 1.477(5) . ?
C11 H11A 0.9700 . ?
C11 H11B 0.9700 . ?
C12 C13 1.454(5) . ?
C12 H12A 0.9700 . ?
C12 H12B 0.9700 . ?
C13 C15 1.460(5) . ?
C13 C14 1.475(5) . ?
C13 C20 1.498(5) . ?
C14 C17 1.484(5) . ?
C14 H14 0.9800 . ?
C15 C16 1.453(6) . ?
C16 C17 1.484(6) . ?
C16 H16A 0.9700 . ?
C16 H16B 0.9700 . ?
C17 H17A 0.9700 . ?
C17 H17B 0.9700 . ?
C18 H18A 0.9600 . ?
C18 H18B 0.9600 . ?
C18 H18C 0.9600 . ?
C19 H19A 0.95(3) . ?
C19 H19B 0.87(4) . ?
C20 H20A 0.9600 . ?
C20 H20B 0.9600 . ?
C20 H20C 0.9600 . ?
 
loop_
 _geom_angle_atom_site_label_1
 _geom_angle_atom_site_label_2
 _geom_angle_atom_site_label_3
 _geom_angle
 _geom_angle_site_symmetry_1
 _geom_angle_site_symmetry_3
 _geom_angle_publ_flag
C21 N1 H1A 120.0 . . ?
C21 N1 H1B 120.0 . . ?
H1A N1 H1B 120.0 . . ?
C21 N2 H2A 120.0 . . ?
C21 N2 H2B 120.0 . . ?
H2A N2 H2B 120.0 . . ?
C2 C1 C10 124.2(4) . . ?
C2 C1 H1 117.9 . . ?
C10 C1 H1 117.9 . . ?
C1 C2 C3 122.2(4) . . ?
C1 C2 H2 118.9 . . ?
C3 C2 H2 118.9 . . ?
O1 C3 C4 121.1(5) . . ?
O1 C3 C2 122.5(5) . . ?
C4 C3 C2 116.4(3) . . ?
C5 C4 C3 122.6(4) . . ?
C5 C4 H4 118.7 . . ?
C3 C4 H4 118.7 . . ?
C4 C5 C6 121.3(4) . . ?
C4 C5 C10 122.5(4) . . ?
C6 C5 C10 116.2(3) . . ?
C19 C6 C5 122.2(4) . . ?
C19 C6 C7 122.7(4) . . ?
C5 C6 C7 115.0(3) . . ?
C6 C7 C8 113.9(3) . . ?
C6 C7 H7A 108.8 . . ?
C8 C7 H7A 108.8 . . ?
C6 C7 H7B 108.8 . . ?
C8 C7 H7B 108.8 . . ?
H7A C7 H7B 107.7 . . ?
C14 C8 C7 111.5(3) . . ?
C14 C8 C9 108.1(3) . . ?
C7 C8 C9 111.0(3) . . ?
C14 C8 H8 108.7 . . ?
C7 C8 H8 108.7 . . ?
C9 C8 H8 108.7 . . ?
C11 C9 C8 112.8(3) . . ?
C11 C9 C10 113.2(3) . . ?
C8 C9 C10 111.2(3) . . ?
C11 C9 H9 106.3 . . ?
C8 C9 H9 106.3 . . ?
C10 C9 H9 106.3 . . ?
C1 C10 C5 112.0(3) . . ?
C1 C10 C18 106.7(3) . . ?
C5 C10 C18 108.1(3) . . ?
C1 C10 C9 111.5(3) . . ?
C5 C10 C9 107.6(3) . . ?
C18 C10 C9 111.1(3) . . ?
C9 C11 C12 113.5(3) . . ?
C9 C11 H11A 108.9 . . ?
C12 C11 H11A 108.9 . . ?
C9 C11 H11B 108.9 . . ?
C12 C11 H11B 108.9 . . ?
H11A C11 H11B 107.7 . . ?
C13 C12 C11 109.9(3) . . ?
C13 C12 H12A 109.7 . . ?
C11 C12 H12A 109.7 . . ?
C13 C12 H12B 109.7 . . ?
C11 C12 H12B 109.7 . . ?
H12A C12 H12B 108.2 . . ?
C12 C13 C15 116.0(3) . . ?
C12 C13 C14 110.0(3) . . ?
C15 C13 C14 100.6(3) . . ?
C12 C13 C20 111.7(3) . . ?
C15 C13 C20 105.1(3) . . ?
C14 C13 C20 113.0(3) . . ?
C8 C14 C13 113.2(3) . . ?
C8 C14 C17 121.1(3) . . ?
C13 C14 C17 104.0(3) . . ?
C8 C14 H14 105.8 . . ?
C13 C14 H14 105.8 . . ?
C17 C14 H14 105.8 . . ?
O2 C15 C16 125.8(4) . . ?
O2 C15 C13 125.8(4) . . ?
C16 C15 C13 108.4(3) . . ?
C15 C16 C17 106.2(3) . . ?
C15 C16 H16A 110.5 . . ?
C17 C16 H16A 110.5 . . ?
C15 C16 H16B 110.5 . . ?
C17 C16 H16B 110.5 . . ?
H16A C16 H16B 108.7 . . ?
C14 C17 C16 101.9(3) . . ?
C14 C17 H17A 111.4 . . ?
C16 C17 H17A 111.4 . . ?
C14 C17 H17B 111.4 . . ?
C16 C17 H17B 111.4 . . ?
H17A C17 H17B 109.3 . . ?
C10 C18 H18A 109.5 . . ?
C10 C18 H18B 109.5 . . ?
H18A C18 H18B 109.5 . . ?
C10 C18 H18C 109.5 . . ?
H18A C18 H18C 109.5 . . ?
H18B C18 H18C 109.5 . . ?
C6 C19 H19A 119(2) . . ?
C6 C19 H19B 120(3) . . ?
H19A C19 H19B 120(4) . . ?
C13 C20 H20A 109.5 . . ?
C13 C20 H20B 109.5 . . ?
H20A C20 H20B 109.5 . . ?
C13 C20 H20C 109.5 . . ?
H20A C20 H20C 109.5 . . ?
H20B C20 H20C 109.5 . . ?
N1 C21 N2 116.5(3) . . ?
N1 C21 S1 122.2(3) . . ?
N2 C21 S1 121.2(3) . . ?
 
loop_
 _geom_torsion_atom_site_label_1
 _geom_torsion_atom_site_label_2
 _geom_torsion_atom_site_label_3
 _geom_torsion_atom_site_label_4
 _geom_torsion
 _geom_torsion_site_symmetry_1
 _geom_torsion_site_symmetry_2
 _geom_torsion_site_symmetry_3
 _geom_torsion_site_symmetry_4
 _geom_torsion_publ_flag
C10 C1 C2 C3 -0.5(6) . . . . ?
C1 C2 C3 O1 178.1(4) . . . . ?
C1 C2 C3 C4 -2.5(6) . . . . ?
O1 C3 C4 C5 -177.3(4) . . . . ?
C2 C3 C4 C5 3.3(6) . . . . ?
C3 C4 C5 C6 -178.6(4) . . . . ?
C3 C4 C5 C10 -1.1(6) . . . . ?
C4 C5 C6 C19 -50.9(5) . . . . ?
C10 C5 C6 C19 131.5(4) . . . . ?
C4 C5 C6 C7 130.1(4) . . . . ?
C10 C5 C6 C7 -47.5(4) . . . . ?
C19 C6 C7 C8 -135.2(4) . . . . ?
C5 C6 C7 C8 43.8(4) . . . . ?
C6 C7 C8 C14 -169.2(3) . . . . ?
C6 C7 C8 C9 -48.7(4) . . . . ?
C14 C8 C9 C11 -52.3(4) . . . . ?
C7 C8 C9 C11 -174.9(3) . . . . ?
C14 C8 C9 C10 179.2(3) . . . . ?
C7 C8 C9 C10 56.7(3) . . . . ?
C2 C1 C10 C5 2.6(5) . . . . ?
C2 C1 C10 C18 -115.5(4) . . . . ?
C2 C1 C10 C9 123.2(4) . . . . ?
C4 C5 C10 C1 -1.8(5) . . . . ?
C6 C5 C10 C1 175.8(3) . . . . ?
C4 C5 C10 C18 115.4(4) . . . . ?
C6 C5 C10 C18 -67.0(4) . . . . ?
C4 C5 C10 C9 -124.5(3) . . . . ?
C6 C5 C10 C9 53.0(4) . . . . ?
C11 C9 C10 C1 51.4(4) . . . . ?
C8 C9 C10 C1 179.6(3) . . . . ?
C11 C9 C10 C5 174.5(3) . . . . ?
C8 C9 C10 C5 -57.4(3) . . . . ?
C11 C9 C10 C18 -67.4(4) . . . . ?
C8 C9 C10 C18 60.8(4) . . . . ?
C8 C9 C11 C12 52.1(4) . . . . ?
C10 C9 C11 C12 179.5(3) . . . . ?
C9 C11 C12 C13 -52.9(4) . . . . ?
C11 C12 C13 C15 169.0(3) . . . . ?
C11 C12 C13 C14 55.7(4) . . . . ?
C11 C12 C13 C20 -70.6(4) . . . . ?
C7 C8 C14 C13 179.8(3) . . . . ?
C9 C8 C14 C13 57.6(4) . . . . ?
C7 C8 C14 C17 -55.8(4) . . . . ?
C9 C8 C14 C17 -178.0(3) . . . . ?
C12 C13 C14 C8 -61.0(4) . . . . ?
C15 C13 C14 C8 176.1(3) . . . . ?
C20 C13 C14 C8 64.6(4) . . . . ?
C12 C13 C14 C17 165.7(3) . . . . ?
C15 C13 C14 C17 42.8(4) . . . . ?
C20 C13 C14 C17 -68.7(4) . . . . ?
C12 C13 C15 O2 29.5(6) . . . . ?
C14 C13 C15 O2 148.1(4) . . . . ?
C20 C13 C15 O2 -94.4(5) . . . . ?
C12 C13 C15 C16 -147.9(4) . . . . ?
C14 C13 C15 C16 -29.3(4) . . . . ?
C20 C13 C15 C16 88.1(4) . . . . ?
O2 C15 C16 C17 -172.5(4) . . . . ?
C13 C15 C16 C17 5.0(5) . . . . ?
C8 C14 C17 C16 -168.7(3) . . . . ?
C13 C14 C17 C16 -40.1(4) . . . . ?
C15 C16 C17 C14 21.4(5) . . . . ?
 
loop_
 _geom_hbond_atom_site_label_D 
 _geom_hbond_atom_site_label_H 
 _geom_hbond_atom_site_label_A 
 _geom_hbond_distance_DH 
 _geom_hbond_distance_HA 
 _geom_hbond_distance_DA 
 _geom_hbond_angle_DHA 
 _geom_hbond_site_symmetry_A 
N1 H1A S1  0.86 2.75 3.511(4) 149.0 2_645
N1 H1B O2  0.86 2.01 2.867(4) 176.6 1_654
N2 H2A S1  0.86 2.42 3.252(3) 164.4 2_645
N2 H2B O1  0.86 1.96 2.821(4) 174.2 .
C4 H4 O2  0.93 2.49 3.336(5) 151.4 2_556
 
_refine_diff_density_max    0.173
_refine_diff_density_min   -0.200
_refine_diff_density_rms    0.042

_shelx_res_file
;
TITL A_a.res in P2(1)
    A.res
    created by SHELXL-2016/6 at 11:21:57 on 24-Sep-2019
CELL 0.71073 10.3797 8.3706 10.7275 90.000 105.568 90.000
ZERR 2.00 0.0014 0.0011 0.0014 0.000 0.003 0.000
LATT -1
SYMM -x, y+1/2, -z
SFAC C H N O S
UNIT 42 56 4 4 2
LIST 4
MERG 4
ACTA
TEMP 20.000
L.S. 15
FMAP 2
PLAN -5
HTAB
BOND $H
HTAB
EQIV $1 -x+1, y-1/2, -z
HTAB N1 S1_$1
EQIV $2 x+1, y, z-1
HTAB N1 O2_$2
HTAB N2 S1_$1
HTAB N2 O1
EQIV $3 -x, y+1/2, -z+1
HTAB C4 O2_$3
CONF
WGHT    0.048900    0.044900
FVAR       0.97135
S1    5    0.664319    0.408199    0.105100    11.00000    0.06484    0.05171 =
         0.06016   -0.00193    0.00692   -0.00560
O1    4    0.366469    0.387682    0.244688    11.00000    0.09648    0.12543 =
         0.05784   -0.01441    0.04122    0.02137
O2    4   -0.153590    0.240623    0.873650    11.00000    0.06715    0.07361 =
         0.08448   -0.00466    0.04527   -0.01598
N1    3    0.605472    0.175598   -0.053126    11.00000    0.05246    0.05232 =
         0.06330   -0.00402    0.02580    0.00187
AFIX  93
H1A   2    0.554094    0.099371   -0.090876    11.00000   -1.20000
H1B   2    0.679599    0.193610   -0.072029    11.00000   -1.20000
AFIX   0
N2    3    0.459907    0.228254    0.054224    11.00000    0.04800    0.05335 =
         0.05098   -0.00318    0.01977    0.00034
AFIX  93
H2A   2    0.412016    0.150760    0.013897    11.00000   -1.20000
H2B   2    0.432806    0.283062    0.110113    11.00000   -1.20000
AFIX   0
C1    1    0.353106    0.272478    0.547235    11.00000    0.05165    0.04252 =
         0.07884    0.00397    0.03307    0.00762
AFIX  43
H1    2    0.369851    0.181426    0.598746    11.00000   -1.20000
AFIX   0
C2    1    0.370693    0.263998    0.434071    11.00000    0.05967    0.05456 =
         0.07823   -0.01575    0.03592    0.00529
AFIX  43
H2    2    0.400132    0.168225    0.407393    11.00000   -1.20000
AFIX   0
C3    1    0.347209    0.393713    0.348986    11.00000    0.04779    0.08358 =
         0.05512   -0.01741    0.02192    0.00385
C4    1    0.298129    0.532095    0.392139    11.00000    0.05109    0.06725 =
         0.04469    0.00499    0.01891    0.00900
AFIX  43
H4    2    0.276925    0.618924    0.336286    11.00000   -1.20000
AFIX   0
C5    1    0.280833    0.544647    0.507116    11.00000    0.03579    0.04182 =
         0.03967    0.00250    0.01193    0.00019
C6    1    0.227973    0.685803    0.547105    11.00000    0.05175    0.04053 =
         0.03756    0.00108    0.01318    0.00383
C7    1    0.118002    0.661209    0.604682    11.00000    0.05738    0.04035 =
         0.04791    0.00391    0.02363    0.00673
AFIX  23
H7A   2    0.037138    0.641275    0.536215    11.00000   -1.20000
H7B   2    0.104403    0.758455    0.648664    11.00000   -1.20000
AFIX   0
C8    1    0.138847    0.528034    0.697306    11.00000    0.04124    0.03892 =
         0.03260   -0.00037    0.01146    0.00191
AFIX  13
H8    2    0.208121    0.558520    0.775383    11.00000   -1.20000
AFIX   0
C9    1    0.183092    0.382569    0.641995    11.00000    0.03741    0.03668 =
         0.03732   -0.00157    0.01280    0.00154
AFIX  13
H9    2    0.112870    0.357837    0.563022    11.00000   -1.20000
AFIX   0
C10   1    0.309053    0.413821    0.600201    11.00000    0.04039    0.03777 =
         0.04320    0.00112    0.01466    0.00260
C11   1    0.193653    0.242005    0.727224    11.00000    0.05505    0.03737 =
         0.05959    0.00631    0.02792    0.00499
AFIX  23
H11A  2    0.268250    0.257489    0.803125    11.00000   -1.20000
H11B  2    0.212805    0.148520    0.681834    11.00000   -1.20000
AFIX   0
C12   1    0.071536    0.211709    0.769346    11.00000    0.05548    0.04024 =
         0.05508    0.00257    0.02367   -0.00543
AFIX  23
H12A  2   -0.000501    0.178968    0.695729    11.00000   -1.20000
H12B  2    0.087914    0.125983    0.832494    11.00000   -1.20000
AFIX   0
C13   1    0.032978    0.355684    0.826170    11.00000    0.04419    0.04666 =
         0.04078    0.00011    0.01580   -0.00311
C14   1    0.016260    0.489333    0.733573    11.00000    0.04100    0.04542 =
         0.03753   -0.00323    0.01263    0.00147
AFIX  13
H14   2   -0.047556    0.451856    0.654134    11.00000   -1.20000
AFIX   0
C15   1   -0.098929    0.353203    0.850310    11.00000    0.04851    0.06047 =
         0.04667   -0.00501    0.02109   -0.00763
C16   1   -0.152736    0.514449    0.834449    11.00000    0.05957    0.07323 =
         0.08042    0.00578    0.03882    0.01199
AFIX  23
H16A  2   -0.162350    0.555166    0.916133    11.00000   -1.20000
H16B  2   -0.239642    0.515972    0.771717    11.00000   -1.20000
AFIX   0
C17   1   -0.055628    0.612564    0.788395    11.00000    0.05889    0.05453 =
         0.06441   -0.00092    0.03282    0.00787
AFIX  23
H17A  2   -0.100772    0.688497    0.722867    11.00000   -1.20000
H17B  2    0.004667    0.669560    0.859187    11.00000   -1.20000
AFIX   0
C18   1    0.421563    0.463934    0.712535    11.00000    0.04242    0.06495 =
         0.05146    0.01004    0.00635   -0.00720
AFIX 137
H18A  2    0.401998    0.566684    0.742777    11.00000   -1.50000
H18B  2    0.502666    0.470201    0.685951    11.00000   -1.50000
H18C  2    0.432249    0.387084    0.780986    11.00000   -1.50000
REM #####
REM #####
AFIX   0
C19   1    0.275114    0.823077    0.535022    11.00000    0.07534    0.04233 =
         0.07767    0.00297    0.03606    0.00352
C20   1    0.128400    0.393034    0.954549    11.00000    0.06056    0.06571 =
         0.04198    0.00207    0.01107   -0.00794
AFIX 137
H20A  2    0.096357    0.483712    0.992164    11.00000   -1.50000
H20B  2    0.214875    0.416740    0.942805    11.00000   -1.50000
H20C  2    0.135129    0.302591    1.010965    11.00000   -1.50000
AFIX   0
C21   1    0.571681    0.262068    0.031027    11.00000    0.04570    0.04116 =
         0.03666    0.00938    0.00932    0.01103
H19A  2    0.346608    0.832887    0.495622    11.00000   -1.20000
H19B  2    0.243812    0.907503    0.564411    11.00000   -1.20000
HKLF 4 1 1 0 0 0 1 0 0 0 1


REM  A_a.res in P2(1)
REM R1 =  0.0473 for    2402 Fo > 4sig(Fo)  and  0.0734 for all    3315 data
REM    243 parameters refined using      1 restraints

END

WGHT      0.0439      0.0669

REM Instructions for potential hydrogen bonds
HTAB N1 S1_$1
HTAB N1 O2_$2
HTAB N2 S1_$1
HTAB N2 O1
HTAB C4 O2_$3

REM Highest difference peak  0.173,  deepest hole -0.200,  1-sigma level  0.042
Q1    1   0.3601  0.3007  0.2620  11.00000  0.05    0.16
Q2    1   0.2592  0.3986  0.6224  11.00000  0.05    0.16
Q3    1   0.1773  0.5317  0.7817  11.00000  0.05    0.14
Q4    1   0.2893  0.3508  0.8786  11.00000  0.05    0.14
Q5    1   0.1639  0.6702  0.5637  11.00000  0.05    0.14
;
_shelx_res_checksum   68865

_shelx_hkl_file
;
   1   0   0    5.78    0.87
  -1   0   0    5.61    0.43
   1   0   0    4.65    0.44
  -1   0   0    5.64    0.70
   2   0   0  566.07   10.60
   2   0   0  573.54    8.26
  -2   0   0  556.25    9.23
   3   0   0  926.54   16.71
  -3   0   0  899.76   14.39
   4   0   0 2118.63   31.43
  -4   0   0 2070.76   27.31
  -5   0   0    1.70    1.05
   5   0   0    1.16    1.49
  -6   0   0  194.24    8.36
   6   0   0  208.86   10.27
  -7   0   0   23.04    3.72
   7   0   0   20.05    4.50
  -8   0   0    6.44    2.07
   8   0   0    6.86    2.89
   9   0   0   16.89    5.00
  -9   0   0   25.64    4.80
  10   0   0    8.13    4.03
 -10   0   0   12.51    3.72
 -11   0   0    2.57    2.63
  11   0   0    3.43    3.65
  12   0   0    2.57    4.08
 -12   0   0    0.09    2.76
  13   0   0    1.63    4.22
 -13   0   0    3.86    3.27
   0   1   0    0.44    0.69
   0   1   0    0.77    0.42
   1   1   0 1583.61   18.05
  -1   1   0 1566.07   18.02
  -1  -1   0 1584.72   18.33
   2   1   0  166.75    5.57
   2   1   0  157.12    3.66
  -2   1   0  160.30    4.99
  -2  -1   0  162.91    4.12
  -3   1   0  430.47    9.89
  -3  -1   0  445.96    8.93
   3   1   0  434.59   11.32
   3   1   0  427.86    7.05
   3  -1   0  437.47   11.02
   4  -1   0   54.75    4.37
  -4  -1   0   59.13    3.55
  -4   1   0   59.98    4.03
   4   1   0   61.42    2.58
   4   1   0   65.70    4.87
   5   1   0   11.52    1.36
   5  -1   0    9.08    2.64
  -5  -1   0   10.91    2.26
  -5   1   0    8.98    2.24
   5   1   0    8.20    2.56
  -6  -1   0  288.34    9.81
   6   1   0  273.19   12.20
  -6   1   0  295.45   10.70
   6  -1   0  292.28   12.43
   7   1   0  149.92    9.54
  -7  -1   0  133.64    7.19
  -7   1   0  153.18    8.32
   7  -1   0  142.50    9.46
  -8   1   0  162.54    9.12
   8   1   0  155.94   10.54
   8  -1   0  168.59   11.09
  -8  -1   0  145.53    8.36
  -9   1   0   12.65    3.82
   9  -1   0    6.76    3.34
  -9  -1   0    5.34    2.37
   9   1   0    9.34    3.58
  10  -1   0   29.11    6.51
  10   1   0   41.80    7.62
 -10   1   0   41.48    6.35
 -10  -1   0   38.26    5.86
  11   1   0   23.22    6.37
 -11   1   0   41.86    6.71
 -11  -1   0   46.75    6.66
 -12   1   0    4.38    3.08
 -12  -1   0    1.91    3.19
  12   1   0   -2.31    3.27
 -13  -1   0    3.40    3.44
  13   1   0   13.08    5.53
 -13   1   0    8.91    4.39
   0   2   0 2105.59   22.23
   0   2   0 2039.95   25.68
  -1  -2   0  555.48    7.32
  -1   2   0  544.42    9.32
  -1   2   0  534.81   10.96
   1   2   0  545.99   10.29
  -2   2   0  476.33   10.74
  -2   2   0  471.36    9.88
   2   2   0  465.65    9.03
  -2  -2   0  459.17    7.19
  -3  -2   0 1259.98   16.65
  -3   2   0 1222.17   19.72
  -3   2   0 1242.01   19.86
   3   2   0 1303.76   22.40
   3   2   0 1276.35   17.18
  -4  -2   0  347.94    8.55
   4   2   0  339.75   11.86
   4   2   0  344.62    7.60
  -4   2   0  350.82   10.50
  -5   2   0  146.09    7.26
   5   2   0  149.94    8.58
   5   2   0  140.85    4.80
  -5  -2   0  136.52    5.87
   6   2   0  493.30    9.98
  -6  -2   0  490.39   12.82
  -6   2   0  498.17   14.80
   6   2   0  501.48   17.22
  -6   2   0  495.65   12.24
  -7   2   0  138.55    6.17
   7   2   0  129.81    9.38
  -7  -2   0  139.61    7.23
  -7   2   0  136.26    8.04
   8   2   0   10.26    3.56
  -8   2   0    9.79    3.16
  -8  -2   0   10.10    2.46
   9   2   0   56.39    8.58
  -9  -2   0   50.74    5.80
  -9   2   0   62.77    7.39
 -10  -2   0   10.61    3.39
  10   2   0    4.54    3.55
 -10   2   0   13.18    3.91
 -11   2   0   10.56    3.94
  11   2   0   16.11    5.28
 -11  -2   0   13.54    3.63
  12   2   0    7.41    4.93
 -12   2   0    6.44    3.89
 -12  -2   0    6.04    3.68
 -13  -2   0    7.77    4.09
  13   2   0    9.56    5.40
 -13   2   0   13.04    4.87
   0   3   0    1.42    0.78
   0   3   0    0.07    0.91
   1   3   0   26.19    2.84
  -1   3   0   27.29    2.34
   1   3   0   28.15    1.40
  -1   3   0   31.47    2.92
   2   3   0  521.29   11.56
  -2   3   0  486.31   12.55
  -2   3   0  510.77   11.13
  -2  -3   0  512.93    7.54
  -3  -3   0   84.54    3.21
   3   3   0   84.25    4.23
  -3   3   0   80.58    4.97
  -3   3   0   85.55    5.01
   4   3   0  427.82   10.17
  -4  -3   0  422.61    9.20
  -4   3   0  436.09   12.32
   4   3   0  418.24   13.91
  -4   3   0  419.52   12.00
  -5   3   0  234.44    9.62
  -5  -3   0  248.13    7.73
   5   3   0  225.66   10.97
   5   3   0  245.07    7.50
  -5   3   0  245.40    9.15
  -6   3   0  134.13    7.95
   6   3   0  137.01    5.68
  -6  -3   0  135.69    6.34
   6   3   0  139.68    9.60
  -6   3   0  135.68    6.84
  -7   3   0   19.52    4.20
   7   3   0   12.47    4.30
  -7   3   0   16.51    2.94
  -7  -3   0   16.36    2.80
  -8  -3   0  141.99    7.54
  -8   3   0  133.23    9.10
   8   3   0  135.82   10.75
  -9   3   0   36.16    6.14
   9   3   0   25.16    6.22
  -9  -3   0   35.70    4.94
 -10  -3   0   10.80    3.23
  10   3   0    5.66    3.91
 -10   3   0   17.27    4.49
 -11   3   0    4.44    3.15
  11   3   0   -0.39    3.64
 -12   3   0    5.55    3.82
  12   3   0    9.18    4.83
   0   4   0  607.82   15.05
   0   4   0  615.67   10.32
  -1   4   0  132.54    6.90
   1   4   0  126.57    3.53
   1   4   0  130.42    6.51
  -1   4   0  127.83    5.15
  -2   4   0   44.25    4.16
  -2   4   0   43.94    3.53
   2   4   0   46.71    3.81
  -3  -4   0  435.23    7.45
  -3   4   0  416.87   11.83
  -3   4   0  419.49   13.30
   3   4   0  417.12   11.59
  -4   4   0  127.31    7.10
  -4   4   0  123.59    6.82
   4   4   0  135.86    6.22
   4   4   0  132.69    8.09
  -4  -4   0  128.93    4.57
  -5   4   0  101.37    6.64
   5   4   0  103.77    7.81
  -5  -4   0  115.72    4.82
   5   4   0  109.56    5.64
  -5   4   0  100.88    6.44
  -6  -4   0   16.39    2.34
   6   4   0   18.47    2.83
  -6   4   0   24.78    4.49
   6   4   0   12.93    4.04
  -6   4   0   21.11    3.45
  -7   4   0  149.19    9.27
  -7  -4   0  151.52    7.12
   7   4   0  136.78   10.63
  -7   4   0  162.94    8.25
  -8   4   0    4.96    2.03
  -8  -4   0    4.61    2.28
   8   4   0    5.87    3.63
  -8   4   0    3.25    2.52
   9   4   0   36.55    7.47
  -9   4   0   49.25    7.31
  10   4   0    5.70    3.77
 -10   4   0    5.74    3.55
  11   4   0    8.51    4.72
 -11   4   0    7.50    3.99
  12   4   0    4.83    4.44
 -12   4   0    5.15    4.13
   0   5   0    0.76    0.93
   0   5   0    1.21    1.13
  -1   5   0   19.12    2.56
   1   5   0   21.51    3.62
  -1   5   0   21.61    3.77
   1   5   0   20.48    1.77
  -2   5   0   94.52    6.37
  -2   5   0   86.11    5.14
   2   5   0  101.13    6.33
  -3   5   0   27.52    4.35
  -3   5   0   30.50    3.86
   3   5   0   32.38    4.03
   4   5   0   87.63    5.63
  -4   5   0   93.16    6.59
  -4   5   0   84.52    5.95
   5   5   0   33.16    5.60
  -5   5   0   24.55    4.27
  -5   5   0   23.21    4.13
   5   5   0   26.80    3.81
  -6   5   0   27.98    4.54
   6   5   0   26.99    3.58
  -6   5   0   23.44    4.37
   6   5   0   33.22    5.90
  -7   5   0   35.83    5.21
  -7   5   0   44.74    6.29
   7   5   0   32.66    6.55
  -8   5   0   44.69    6.64
  -8   5   0   42.19    5.49
   8   5   0   45.33    8.22
   9   5   0   20.74    6.16
  -9   5   0   26.56    5.65
 -10   5   0   15.82    4.62
  10   5   0   17.29    5.81
 -11   5   0    2.15    3.29
  11   5   0    1.36    3.75
   0   6   0  553.47   17.58
   0   6   0  554.76   11.24
   1   6   0  260.40   11.88
  -1   6   0  269.72    8.49
  -1   6   0  266.58   12.20
   2   6   0  126.83    8.09
  -2   6   0  122.33    8.25
  -2   6   0  125.12    6.36
   3   6   0   46.00    5.45
  -3   6   0   56.33    6.47
  -3   6   0   45.46    4.66
   4   6   0   55.70    5.28
  -4   6   0   63.30    5.43
  -4   6   0   60.75    6.80
  -5   6   0   38.56    5.70
   5   6   0   39.87    6.35
   5   6   0   44.42    5.31
  -5   6   0   42.53    5.47
   6   6   0  116.87    9.70
  -6   6   0  126.81    8.58
   6   6   0  106.48    7.17
  -6   6   0  115.20    8.14
  -7   6   0   37.74    6.16
   7   6   0   43.67    7.55
  -7   6   0   37.47    5.60
  -8   6   0   52.07    7.36
   8   6   0   55.79    9.12
  -8   6   0   56.45    6.59
   9   6   0    5.46    4.21
  -9   6   0    7.37    3.98
  10   6   0    9.99    5.01
 -10   6   0    7.23    4.27
  11   6   0    4.32    4.20
 -11   6   0    2.01    3.38
   0   7   0   -0.71    2.40
  -1   7   0  150.12    9.92
   1   7   0  150.94    9.93
  -2   7   0   16.03    3.05
  -2   7   0   22.92    4.94
   2   7   0   19.52    4.87
  -3   7   0   27.07    5.39
  -3   7   0   37.09    4.52
   3   7   0   39.25    5.76
  -4   7   0    0.05    2.21
   4   7   0    3.46    2.46
  -4   7   0    0.23    2.30
  -5   7   0    3.27    2.43
  -5   7   0    5.46    2.95
   5   7   0    5.54    2.75
   5   7   0   -0.51    2.48
   6   7   0    1.89    2.50
   6   7   0    8.44    3.45
  -6   7   0    3.06    3.02
  -6   7   0    5.47    3.13
  -7   7   0   21.10    4.66
  -7   7   0   27.70    5.75
   7   7   0   16.36    5.08
  -8   7   0    0.43    2.96
   8   7   0   -1.21    3.22
  -8   7   0   -2.43    2.84
  -9   7   0    1.50    3.13
   9   7   0    5.34    4.07
 -10   7   0   12.96    4.76
  10   7   0   20.09    6.18
   0   8   0  155.42   11.16
   1   8   0   68.60    8.37
  -1   8   0   69.56    8.69
   2   8   0  123.39    9.64
  -2   8   0  132.14   10.20
  -3   8   0   45.38    6.94
   3   8   0   46.97    6.96
   4   8   0   76.54    8.08
  -4   8   0   72.95    8.79
  -5   8   0   25.72    4.69
  -5   8   0   21.08    5.36
   5   8   0   30.16    5.76
   6   8   0   67.81    7.73
  -6   8   0   50.46    7.44
  -6   8   0   63.87    7.56
   6   8   0   57.88    8.96
   7   8   0    3.33    2.77
  -7   8   0   -3.06    2.74
  -7   8   0   -0.24    3.41
  -8   8   0    0.81    3.38
   8   8   0    7.24    4.32
  -8   8   0    7.39    3.92
   9   8   0    8.14    4.80
  -9   8   0    4.43    3.62
   0   9   0   -2.23    3.01
  -1   9   0   27.46    6.56
   1   9   0   13.96    4.30
  -2   9   0   20.59    5.90
   2   9   0   21.98    5.78
   3   9   0    6.53    3.43
  -3   9   0    7.16    4.26
  -4   9   0   -0.18    3.28
   4   9   0   -0.87    3.14
   5   9   0   10.37    4.16
  -5   9   0   12.92    4.77
  -6   9   0   28.62    6.23
   6   9   0   36.50    6.46
   6   9   0   43.08    6.88
   7   9   0   14.21    4.30
  -7   9   0   14.57    4.93
   0  10   0    4.01    3.96
  -1  10   0    3.59    3.71
   1  10   0   -0.12    3.19
  -2  10   0   -2.33    3.37
   2  10   0    3.51    3.41
  -3  10   0   17.36    5.18
   3  10   0    9.44    4.45
  -4  10   0   -7.10    3.05
   4  10   0   -1.72    3.58
  -5  10   0   23.30    6.26
   5  10   0   21.01    5.38
   6  10   0   12.64    5.19
  -6  10   0    2.12    4.36
   0  11   0   -1.64    4.27
  -1  11   0    5.04    4.79
   1  11   0   -0.97    3.77
   2  11   0   13.48    5.35
  -2  11   0    0.84    4.29
  13   0  -1    9.54    4.64
 -13   0   1    2.11    3.13
 -12   0   1    6.03    3.26
  12   0  -1   -2.27    3.67
  11   0  -1   16.41    5.31
 -11   0   1   19.76    4.39
 -10   0   1  155.37    9.94
  10   0  -1  150.35   11.57
  -9   0   1   94.88    6.99
   9   0  -1   83.35    7.95
   8   0  -1   19.15    4.15
  -8   0   1   13.06    3.00
   7   0  -1   32.15    5.31
  -7   0   1   34.10    4.35
  -6   0   1   -0.06    1.12
   6   0  -1    1.56    1.40
   5   0  -1    7.06    1.49
  -5   0   1   10.68    2.25
   5   0  -1    5.49    1.87
  -4   0   1  442.93   10.49
   4   0  -1  436.83   11.94
   4   0  -1  426.65    9.14
   3   0  -1  417.88    8.33
   3   0  -1  414.44   10.11
  -3   0   1  394.56    8.71
   2   0  -1 1536.61   19.66
   2   0  -1 1472.77   18.38
  -2   0   1 1489.83   18.02
  -1   0   1  485.43    7.19
   1   0  -1  502.12    7.36
   1   0  -1  474.27    7.66
   0   0  -1    1.71    0.43
   0   0  -1    6.07    0.66
  -1   0  -1  426.72    7.54
   1   0   1  448.27    7.78
  -1   0  -1  436.75    6.61
  -2   0  -1 4037.58   42.24
   2   0   1 4178.35   44.74
   3   0   1  746.80   15.18
  -3   0  -1  775.57   14.03
  -4   0  -1  436.58   11.33
   4   0   1  440.45   12.72
   5   0   1  131.17    7.64
  -5   0  -1  136.07    6.73
  -6   0  -1   24.92    3.79
   6   0   1   22.15    4.28
  -7   0  -1   88.63    6.43
   7   0   1   76.49    7.05
   8   0   1    8.69    3.36
  -8   0  -1    8.15    2.84
   9   0   1    8.30    3.55
  -9   0  -1    6.29    2.89
  10   0   1    5.86    3.52
 -10   0  -1   -0.71    2.44
 -11   0  -1    5.58    3.37
  11   0   1   -2.17    3.58
  12   0   1   21.29    5.76
 -12   0  -1   25.69    5.66
 -13   0  -1    5.12    3.64
  13   0   1    0.62    4.45
  13   1  -1   -3.61    3.87
 -13  -1   1   -1.71    3.16
 -13   1   1    3.87    3.54
 -12  -1   1    5.23    3.16
 -12   1   1    3.02    2.97
  12   1  -1    7.52    3.66
 -11  -1   1   27.15    5.44
 -11   1   1   26.37    5.37
  11   1  -1   19.99    5.71
 -10   1   1   17.55    3.78
  10   1  -1    9.23    3.46
 -10  -1   1   26.54    4.74
  10  -1  -1   21.26    5.50
   9   1  -1   -1.14    1.68
  -9   1   1   -3.22    1.30
  -9  -1   1    4.45    2.06
   9  -1  -1    0.60    2.43
   8   1  -1   28.06    5.23
  -8  -1   1   34.37    4.49
   8  -1  -1   34.50    5.86
  -8   1   1   38.36    5.05
  -7  -1   1   17.66    3.16
   7   1  -1   17.20    2.49
  -7   1   1   18.13    3.51
   7  -1  -1   13.94    3.88
   7   1  -1   18.36    3.81
   6   1  -1  198.13    6.59
   6  -1  -1  203.91   10.16
  -6  -1   1  202.43    7.82
  -6   1   1  206.02    8.89
   6   1  -1  196.31    9.91
  -5   1   1 1630.56   26.08
   5  -1  -1 1596.90   28.85
  -5  -1   1 1634.27   23.64
   5   1  -1 1599.10   29.06
   5   1  -1 1611.53   21.92
  -4  -1   1  160.10    5.57
  -4   1   1  157.22    6.62
   4   1  -1  155.78    7.15
   4   1  -1  157.71    5.18
   4  -1  -1  159.82    7.22
   3   1  -1 2416.65   31.58
   3   1  -1 2352.79   27.07
  -3  -1   1 2335.43   26.39
  -3   1   1 2401.45   29.32
  -2   1   1 3248.08   34.81
  -2  -1   1 3243.68   32.70
   2   1  -1 3343.36   36.47
   2   1  -1 3201.42   34.03
   1   1  -1  262.74    5.55
  -1  -1   1  261.86    4.18
  -1   1   1  260.55    5.60
   0   1  -1 1558.73   18.17
   0  -1  -1 1568.24   17.60
   0   1  -1 1545.71   17.34
  -1  -1  -1 9887.23   90.48
  -1   1  -1 9999.00   92.83
  -1   1  -1 9725.38   89.99
   2   1   1 1609.44   18.65
  -2   1  -1 1632.83   21.29
  -2   1  -1 1667.60   19.06
   2   1   1 1630.04   22.64
  -2  -1  -1 1612.31   20.34
  -3   1  -1 1304.92   15.93
  -3   1  -1 1293.11   19.92
   3   1   1 1273.79   21.75
   3  -1   1 1227.83   21.04
  -3  -1  -1 1280.69   18.91
  -4   1  -1  536.49   13.03
  -4   1  -1  541.65    8.80
   4   1   1  537.29   14.65
   4  -1   1  527.97   14.32
  -4  -1  -1  541.50   12.38
   5  -1   1  440.43   14.36
  -5   1  -1  412.21   12.45
  -5  -1  -1  430.71   11.96
   5   1   1  447.43   14.75
  -5   1  -1  437.70    7.74
  -6  -1  -1  183.72    8.27
  -6   1  -1  186.79    8.80
   6  -1   1  176.56    9.85
   6   1   1  185.73   10.15
  -7   1  -1  393.32   14.02
   7  -1   1  399.43   16.30
  -7  -1  -1  397.01   13.32
   7   1   1  398.24   16.01
  -8   1  -1   41.46    5.84
   8  -1   1   31.60    6.17
   8   1   1   33.87    5.94
  -8  -1  -1   38.05    5.11
   9   1   1   68.88    9.15
  -9  -1  -1   72.68    6.58
   9  -1   1   78.60    9.66
  -9   1  -1   62.59    7.45
 -10  -1  -1   22.08    4.63
 -10   1  -1   21.85    4.67
  10   1   1   25.09    6.45
  10  -1   1   16.46    5.11
 -11  -1  -1   15.34    3.87
  11   1   1   16.90    5.85
 -11   1  -1   11.80    4.63
  12   1   1   -6.11    3.22
 -12   1  -1    5.87    3.51
 -12  -1  -1    1.09    2.98
  13   1   1   -1.20    4.64
  13   2  -1   14.84    5.79
 -13   2   1   10.07    4.37
 -12   2   1    5.63    3.60
 -12  -2   1    1.13    3.02
  12   2  -1    2.65    3.57
  11   2  -1   -0.09    3.22
 -11   2   1    4.42    2.82
 -11  -2   1    4.20    3.09
  10   2  -1   46.72    7.52
 -10  -2   1   56.54    6.15
 -10   2   1   69.34    7.95
  -9  -2   1   91.17    6.54
   9   2  -1   72.11    8.91
  -9   2   1   80.92    6.98
   8   2  -1   26.84    5.11
  -8   2   1   21.04    3.98
  -8  -2   1   39.53    4.48
  -7   2   1  436.77   14.71
  -7  -2   1  444.12   12.53
   7   2  -1  456.97   17.20
  -6   2   1  143.21    7.88
   6   2  -1  138.20    5.79
  -6  -2   1  142.77    6.31
   6   2  -1  125.35    8.18
   5   2  -1  421.62    9.82
  -5  -2   1  396.59    9.68
  -5   2   1  410.24   12.52
   5   2  -1  396.48   13.71
   4   2  -1   72.18    5.16
  -4  -2   1   71.11    3.34
  -4   2   1   79.53    5.20
   4   2  -1   76.33    3.78
  -3  -2   1   28.32    1.73
   3   2  -1   28.39    2.27
  -3   2   1   33.06    3.27
   3   2  -1   27.88    3.27
   2   2  -1   13.87    1.80
  -2   2   1   17.73    2.18
   1   2  -1  226.38    6.22
  -1   2   1  228.71    5.81
   0   2  -1  292.62    7.24
   0   2   1  292.38    6.17
   0   2  -1  293.33    5.25
  -1   2  -1  905.27   13.19
  -1   2  -1  921.83   14.72
   1   2   1  903.23   15.18
  -1  -2  -1  937.18   12.66
  -2   2  -1  872.48   14.39
  -2   2  -1  890.85   14.63
  -2  -2  -1  875.03   13.10
   2   2   1  881.59   13.87
  -3   2  -1  535.27   10.76
  -3   2  -1  523.33   11.99
   3   2   1  546.62   13.90
  -3  -2  -1  509.84   10.52
   3   2   1  528.30    9.46
   4   2   1  219.53    5.40
  -4   2  -1  221.91    6.67
   4   2   1  219.14    9.71
  -4   2  -1  216.72    8.30
  -4  -2  -1  231.11    7.48
   5   2   1   35.68    5.08
  -5   2  -1   38.92    4.40
  -5   2  -1   33.56    2.62
  -5  -2  -1   30.33    3.39
   5   2   1   30.83    1.94
   6   2   1   10.84    3.57
  -6  -2  -1    7.20    2.00
  -6   2  -1    8.33    2.50
  -6   2  -1    7.65    1.54
   7   2   1  260.90   13.68
  -7  -2  -1  275.66   10.76
  -7   2  -1  269.47   12.03
  -8  -2  -1  116.13    7.61
   8   2   1  110.19    9.50
  -8   2  -1  119.76    8.47
  -9  -2  -1   54.57    6.19
  -9   2  -1   53.92    7.19
   9   2   1   71.56    9.61
  10   2   1    3.60    3.64
 -10  -2  -1    1.85    2.76
 -10   2  -1    7.03    3.45
 -11   2  -1   14.03    4.17
 -11  -2  -1    0.09    3.01
  11   2   1   10.46    4.90
 -12  -2  -1    8.02    3.50
  12   2   1    6.18    4.24
 -12   2  -1    4.33    3.89
 -13   3   1   14.29    5.11
  13   3  -1   -0.62    4.34
 -12   3   1   13.28    4.36
  12   3  -1   12.74    4.05
 -11   3   1   10.66    3.63
  11   3  -1   10.18    3.85
 -10   3   1   14.29    4.03
  10   3  -1   15.86    4.71
 -10  -3   1   15.21    3.46
  -9   3   1    8.69    3.26
  -9  -3   1    5.43    2.47
   9   3  -1   11.81    3.88
  -8   3   1  147.63    9.51
  -8  -3   1  171.72    7.97
  -8   3   1  203.43    9.31
   8   3  -1  166.57   11.42
   7   3  -1   20.32    4.54
  -7   3   1   23.51    4.41
  -7  -3   1   22.63    3.16
   7   3  -1   21.00    2.89
   6   3  -1  151.51    6.54
  -6   3   1  153.60    8.63
   6   3  -1  141.25    9.27
  -6  -3   1  158.10    6.32
  -5  -3   1   51.72    3.21
   5   3  -1   64.71    5.60
  -5   3   1   46.98    4.97
   5   3  -1   60.66    3.92
  -4  -3   1  203.41    5.45
   4   3  -1  211.42    7.29
   4   3  -1  209.09    9.36
  -4   3   1  209.34    8.64
   3   3  -1   80.32    4.45
  -3   3   1   81.10    5.08
  -2   3   1  733.47   14.00
   2   3  -1  744.10   14.39
  -1   3   1  259.39    6.93
   1   3  -1  253.20    7.94
   0   3  -1  901.35   11.84
   0   3   1  871.83   17.81
   0   3   1  867.35   13.07
   0   3  -1  876.79   16.26
   1   3   1   84.89    4.75
  -1   3  -1   81.78    3.55
  -1  -3  -1   86.72    3.20
  -1   3  -1   82.29    4.54
  -2   3  -1   82.59    4.64
  -2   3  -1   87.50    4.31
   2   3   1   85.98    4.51
  -2  -3  -1   82.72    3.47
  -3   3  -1  237.39    8.09
  -3  -3  -1  226.40    6.53
  -3   3  -1  232.49    8.04
   3   3   1  231.40    9.54
   3   3   1  233.88    7.32
   4   3   1  466.29   15.09
   4   3   1  471.57   10.34
  -4  -3  -1  475.24   10.94
  -4   3  -1  475.22   11.96
  -4   3  -1  473.49   13.02
   5   3   1   46.90    6.29
   5   3   1   46.10    3.07
  -5   3  -1   38.63    4.67
  -5  -3  -1   47.38    3.62
  -5   3  -1   41.32    3.33
   6   3   1   60.82    7.56
   6   3   1   76.94    3.82
  -6  -3  -1   73.94    5.01
  -6   3  -1   65.53    5.83
  -6   3  -1   78.84    4.72
   7   3   1  283.04   14.97
  -7   3  -1  320.83    9.79
  -7  -3  -1  325.95   11.61
  -7   3  -1  302.11   13.16
  -8  -3  -1  237.14   10.87
  -8   3  -1  231.54   12.38
   8   3   1  205.13   13.46
  -9  -3  -1    1.47    2.30
   9   3   1    1.01    2.87
  -9   3  -1    5.10    2.80
  10   3   1   37.89    7.76
 -10  -3  -1   49.29    6.47
 -10   3  -1   40.71    7.65
 -11  -3  -1    2.59    2.93
 -11   3  -1    1.73    2.91
  11   3   1    4.24    4.16
  12   3   1    7.76    5.05
 -12   3  -1    9.78    4.51
  12   4  -1   -2.89    3.36
 -12   4   1    4.84    4.22
  11   4  -1   12.25    4.36
 -11   4   1   13.36    4.31
  10   4  -1    1.80    3.76
 -10   4   1    7.19    3.46
  -9   4   1    3.27    2.99
   9   4  -1    9.02    3.91
   8   4  -1   23.60    5.70
  -8   4   1   40.18    6.50
  -8   4   1   27.91    4.12
  -7   4   1  127.89    7.93
  -7  -4   1  127.07    6.12
  -7   4   1  125.99    8.70
   7   4  -1  117.75    9.42
   7   4  -1  125.50    6.69
   6   4  -1  108.26    8.35
  -6   4   1  119.00    8.01
   6   4  -1  119.09    6.29
  -6   4   1  113.42    7.48
  -6  -4   1  115.87    5.18
   5   4  -1   41.35    3.74
  -5  -4   1   50.24    2.77
  -5   4   1   49.47    5.59
  -5   4   1   44.80    5.32
   5   4  -1   45.86    6.02
  -4   4   1  207.02    9.10
   4   4  -1  202.63    8.14
   4   4  -1  196.06    9.72
  -4   4   1  188.35    9.37
  -3   4   1 1289.37   22.59
  -3   4   1 1266.25   26.29
   3   4  -1 1269.75   22.34
  -2   4   1   75.60    4.71
  -2   4   1   79.65    5.89
   2   4  -1   80.80    4.98
   1   4  -1  804.80   17.18
  -1   4   1  804.41   14.38
  -1   4   1  799.27   19.12
   0   4  -1  281.57    9.82
   0   4  -1  284.50    6.20
   0   4   1  294.63   10.72
   0   4   1  286.55    7.23
   1   4   1   20.14    1.82
  -1   4  -1   22.04    2.28
   1   4   1   32.10    3.97
  -1   4  -1   23.06    3.29
  -2   4  -1   41.00    3.19
   2   4   1   41.16    3.69
  -2   4  -1   39.90    4.18
  -2  -4  -1   37.88    2.33
  -3   4  -1  366.50   11.67
  -3  -4  -1  357.68    8.38
   3   4   1  362.77   10.81
  -3   4  -1  352.02   10.59
   4   4   1   66.40    4.30
  -4   4  -1   53.33    4.53
  -4  -4  -1   69.32    3.93
   4   4   1   66.65    6.18
  -4   4  -1   62.22    4.76
  -5   4  -1  110.88    6.39
  -5  -4  -1  122.37    5.66
   5   4   1  117.93    5.61
  -5   4  -1  107.14    6.93
   5   4   1   99.76    7.79
  -6   4  -1   17.46    2.89
   6   4   1   22.14    5.04
  -6  -4  -1   24.13    3.27
  -6   4  -1   23.46    4.41
   6   4   1   20.17    2.60
  -7   4  -1   15.77    3.94
  -7   4  -1   15.68    2.73
  -7  -4  -1   14.32    2.95
   7   4   1   10.38    4.43
  -8   4  -1   36.16    6.40
  -8  -4  -1   31.13    4.34
   8   4   1   16.94    5.54
   9   4   1   25.32    6.67
  -9   4  -1   26.14    5.55
 -10   4  -1   -2.59    2.40
  10   4   1   -2.84    2.90
  11   4   1    3.77    4.26
 -11   4  -1    1.97    4.00
  12   4   1   -4.69    4.54
 -12   4  -1   -6.93    3.40
  12   5  -1    7.33    4.57
 -12   5   1    3.23    4.16
  11   5  -1    9.97    4.84
 -11   5   1    4.12    2.99
  10   5  -1   11.51    4.13
 -10   5   1   12.65    4.23
   9   5  -1   10.79    3.97
  -9   5   1    8.93    3.76
  -8   5   1    9.85    3.64
  -8   5   1   19.37    4.27
   8   5  -1    7.73    3.64
  -7   5   1   31.00    5.38
   7   5  -1   42.62    7.27
   7   5  -1   41.82    4.63
  -7   5   1   34.96    5.55
   6   5  -1  110.59    6.63
   6   5  -1   94.81    8.19
  -6   5   1  103.08    7.75
  -6   5   1  116.25    8.25
   5   5  -1   63.46    7.40
  -5   5   1   66.61    6.87
   5   5  -1   68.10    5.16
  -5   5   1   64.86    5.97
  -4   5   1   40.34    4.92
   4   5  -1   44.86    4.75
  -4   5   1   37.50    5.48
  -3   5   1   29.96    4.80
  -3   5   1   22.23    3.61
   3   5  -1   27.44    3.80
  -2   5   1  181.87    7.64
   2   5  -1  181.35    8.43
  -2   5   1  186.14    9.75
  -1   5   1   48.10    3.65
   1   5  -1   38.71    4.53
  -1   5   1   56.64    5.36
   0   5  -1   59.74    2.93
   0   5   1   57.21    3.55
   0   5  -1   60.13    4.90
   0   5   1   63.21    5.49
  -1   5  -1  222.91    9.80
   1   5   1  213.92    6.17
  -1   5  -1  239.03    7.13
   1   5   1  220.33    9.87
  -2   5  -1  127.86    7.25
   2   5   1  114.42    4.29
   2   5   1  114.43    6.87
  -2   5  -1  117.49    5.62
  -3   5  -1   94.94    5.60
  -3  -5  -1   90.30    3.78
  -3   5  -1   91.00    6.14
   3   5   1   98.85    6.14
  -4  -5  -1  195.78    6.42
  -4   5  -1  201.74    9.02
   4   5   1  213.12    8.79
  -4   5  -1  201.97    9.44
  -5  -5  -1   86.41    4.75
   5   5   1   75.74    8.33
  -5   5  -1   91.06    6.70
   5   5   1   83.04    5.37
  -5   5  -1   73.78    5.70
   6   5   1   45.63    7.24
  -6   5  -1   37.61    5.53
  -6   5  -1   43.92    4.90
   6   5   1   44.75    3.95
  -7   5  -1   18.18    4.38
   7   5   1   20.49    5.44
  -7   5  -1   21.00    3.77
   8   5   1   44.26    8.58
  -8   5  -1   46.49    7.14
   9   5   1   46.80    8.65
  -9   5  -1   65.29    8.62
  10   5   1   18.00    5.79
 -10   5  -1   19.99    4.97
  11   5   1    0.27    4.40
 -11   5  -1    5.49    3.87
 -11   6   1   -0.87    3.22
  11   6  -1   -5.77    4.32
  10   6  -1    5.53    4.49
 -10   6   1    1.13    3.29
  -9   6   1   90.31    9.55
   9   6  -1   79.86   11.41
  -8   6   1    7.13    3.39
   8   6  -1    6.92    3.79
  -8   6   1   19.26    4.71
  -7   6   1   31.70    5.57
  -7   6   1   28.36    5.33
   7   6  -1   26.48    5.54
   7   6  -1   28.28    4.77
   6   6  -1    3.85    2.43
  -6   6   1    2.81    2.42
   6   6  -1    5.11    2.83
  -6   6   1    1.93    2.84
   5   6  -1   16.15    3.94
  -5   6   1    6.46    2.62
  -5   6   1    9.73    3.13
   5   6  -1    7.81    2.95
  -4   6   1   71.65    7.88
  -4   6   1   55.59    5.81
   4   6  -1   66.70    6.01
  -3   6   1    4.51    2.10
  -3   6   1    3.11    2.49
   3   6  -1    3.24    2.12
   2   6  -1   19.38    4.11
  -2   6   1   17.10    4.14
  -2   6   1   19.04    3.48
  -1   6   1   55.67    4.48
   1   6  -1   59.88    6.23
  -1   6   1   51.71    6.66
   0   6   1  125.40    8.61
   0   6  -1  126.77    8.23
   0   6   1  132.17    5.70
   0   6  -1  123.52    4.67
   1   6   1   18.67    4.26
   1   6   1   20.15    2.38
  -1   6  -1   22.21    2.62
  -1   6  -1   18.68    3.94
  -2   6  -1  266.58   12.17
   2   6   1  270.46   11.86
  -2   6  -1  285.33    9.41
   3   6   1   56.93    5.32
  -3   6  -1   61.80    4.75
  -3   6  -1   57.89    6.44
  -4   6  -1   21.41    4.02
  -4   6  -1   19.41    3.90
   4   6   1   19.84    3.81
  -5   6  -1   64.68    5.95
   5   6   1   75.84    5.85
  -5   6  -1   74.29    6.50
   5   6   1   72.07    8.84
  -6   6  -1   24.39    4.65
   6   6   1   19.38    5.40
  -6   6  -1   29.03    5.18
   6   6   1   31.84    4.31
   7   6   1   20.47    5.68
  -7   6  -1   23.76    4.56
  -7   6  -1   20.38    4.76
  -8   6  -1   16.02    4.66
   8   6   1   15.77    5.92
   9   6   1    7.96    4.72
  -9   6  -1    5.72    3.44
 -10   6  -1   21.67    5.24
  10   6   1   13.75    5.58
 -10   7   1   -2.19    3.10
  10   7  -1    0.39    3.83
   9   7  -1   -1.06    3.32
  -9   7   1    9.19    3.97
   8   7  -1    1.56    3.55
  -8   7   1    1.93    3.14
  -8   7   1    6.85    3.36
   7   7  -1    4.66    3.07
   7   7  -1    7.41    3.68
  -7   7   1    7.29    3.47
  -7   7   1    6.67    3.30
  -6   7   1   31.59    6.13
  -6   7   1   35.91    5.85
   6   7  -1   21.13    5.13
   6   7  -1   29.45    5.19
  -5   7   1   23.09    5.43
  -5   7   1   26.79    4.86
   5   7  -1   23.64    4.83
  -4   7   1   19.09    4.05
   4   7  -1   13.81    3.81
  -4   7   1   20.63    5.00
  -3   7   1   60.45    7.68
  -3   7   1   59.62    5.48
   3   7  -1   55.77    6.55
  -2   7   1   68.69    5.54
   2   7  -1   68.30    7.30
  -2   7   1   58.88    7.55
  -1   7   1  226.40   12.60
   1   7  -1  228.43   11.91
   0   7   1  150.42   10.35
   0   7  -1  162.07   10.21
  -1   7  -1  469.79   17.44
   1   7   1  468.30   17.72
  -2   7  -1  315.78   10.57
   2   7   1  309.12   14.21
  -2   7  -1  317.60   14.33
  -3   7  -1  326.30   11.69
  -3   7  -1  307.19   14.16
   3   7   1  311.13   13.87
  -4   7  -1   46.50    6.62
  -4   7  -1   59.90    6.03
   4   7   1   52.87    6.46
  -5   7  -1    8.17    3.22
  -5   7  -1    6.83    3.08
   5   7   1    7.45    3.20
   5   7   1    6.73    3.25
  -6   7  -1    1.77    2.77
   6   7   1    3.47    3.49
  -6   7  -1    2.65    2.94
   6   7   1    2.05    2.74
   7   7   1   38.21    7.27
  -7   7  -1   43.22    6.31
  -7   7  -1   37.56    6.12
   8   7   1    3.11    3.85
  -8   7  -1    5.83    3.81
  -9   7  -1    2.24    3.66
   9   7   1   -1.54    4.00
  10   7   1    0.51    4.89
 -10   7  -1    8.01    3.89
  -9   8   1   -2.10    3.37
   9   8  -1   -0.64    4.14
  -8   8   1   -1.46    3.38
   8   8  -1    8.80    4.20
  -8   8   1    3.80    3.62
  -7   8   1    6.30    3.30
   7   8  -1    5.74    3.43
  -7   8   1   10.97    4.69
  -6   8   1   28.72    5.77
   6   8  -1   42.33    6.54
  -6   8   1   45.60    6.65
   6   8  -1   35.15    7.20
  -5   8   1   61.72    8.38
  -5   8   1   76.42    6.89
   5   8  -1   66.61    7.88
  -4   8   1   54.12    6.11
  -4   8   1   56.27    8.22
   4   8  -1   54.90    7.27
   3   8  -1    1.11    2.87
  -3   8   1    9.28    3.88
  -2   8   1    6.08    3.56
   2   8  -1    4.13    3.37
   1   8  -1   48.33    7.18
  -1   8   1   36.45    7.05
   0   8   1   28.38    6.06
   0   8  -1   26.58    5.69
   1   8   1    2.04    3.36
  -1   8  -1    3.49    2.89
  -2   8  -1   -2.80    2.28
   2   8   1    3.56    3.36
   3   8   1   17.53    4.89
  -3   8  -1   16.57    4.56
  -4   8  -1    0.64    3.07
   4   8   1    1.55    3.22
  -5   8  -1   12.13    4.22
   5   8   1    8.28    3.93
   5   8   1   13.89    4.68
  -6   8  -1    1.26    3.11
  -6   8  -1    6.30    3.86
   6   8   1    3.26    3.25
   7   8   1   29.74    7.05
  -7   8  -1   25.50    5.25
  -7   8  -1   20.63    5.07
  -8   8  -1   12.38    4.81
   8   8   1   10.50    4.14
   9   8   1   -1.47    4.66
  -8   9   1    3.12    3.77
   8   9  -1    3.55    3.60
   7   9  -1    0.12    3.34
  -7   9   1   -0.56    3.53
   6   9  -1   -1.79    3.27
   6   9  -1    1.49    3.58
  -6   9   1    1.71    3.68
  -5   9   1    5.80    3.58
   5   9  -1    4.03    3.70
   4   9  -1   42.54    7.02
  -4   9   1   48.48    7.85
   3   9  -1   12.90    4.18
  -3   9   1    8.05    4.16
   2   9  -1   73.96    8.65
  -2   9   1   54.64    8.59
  -1   9   1    4.78    3.93
   1   9  -1   12.62    4.72
   0   9  -1   21.09    5.22
   0   9   1   16.13    4.74
   1   9   1   28.78    6.10
  -1   9  -1   17.88    4.94
   2   9   1   40.89    7.09
  -2   9  -1   31.65    6.24
  -3   9  -1    4.72    3.77
   3   9   1   -1.84    3.00
  -4   9  -1   18.05    5.13
   4   9   1   17.98    5.01
  -5   9  -1   25.31    5.46
   5   9   1   27.50    5.91
   6   9   1   14.42    5.40
  -6   9  -1   13.68    4.60
  -7   9  -1   14.53    4.43
   7   9   1   20.40    5.95
  -6  10   1   15.47    6.28
   6  10  -1   18.02    5.42
   6  10  -1    8.62    4.53
   5  10  -1    5.17    4.16
  -5  10   1    5.83    4.50
  -4  10   1   36.01    7.10
   4  10  -1   32.04    6.84
  -3  10   1    9.18    4.66
   3  10  -1   11.68    4.83
   2  10  -1    2.67    3.72
  -2  10   1   -0.51    3.65
  -1  10   1    1.83    3.86
   1  10  -1    2.48    3.67
   0  10  -1   12.13    4.71
   0  10   1   -1.11    3.56
  -1  10  -1    3.54    3.53
   1  10   1    3.96    3.91
  -2  10  -1    8.95    4.20
   2  10   1    1.47    3.76
  -3  10  -1    3.10    3.95
   3  10   1    6.54    4.15
   4  10   1   -6.27    3.29
  -4  10  -1   -3.10    3.11
   5  10   1   11.91    5.23
  -5  10  -1    1.82    4.26
   5  10   1   -2.51    3.60
   2  11  -1    2.84    3.91
  -2  11   1    7.37    4.83
   1  11  -1    5.52    4.28
  -1  11   1   -0.61    4.31
   0  11   1    2.56    3.85
   0  11  -1   -0.91    3.73
   1  11   1    2.78    4.34
  -1  11  -1   13.27    5.26
  -2  11  -1    2.47    3.85
   2  11   1    5.17    4.52
 -13   0   2   -0.08    3.15
  13   0  -2    3.45    3.62
  12   0  -2    8.01    4.45
 -12   0   2   17.01    4.73
 -11   0   2   14.35    3.71
  11   0  -2   12.33    4.30
  10   0  -2   12.33    3.98
 -10   0   2   10.72    3.01
   9   0  -2    2.08    1.96
  -9   0   2    2.19    1.70
   8   0  -2  149.90    9.83
  -8   0   2  150.78    8.10
   7   0  -2   -0.24    1.26
  -7   0   2   -0.02    1.12
  -6   0   2  393.57   11.91
   6   0  -2  379.15   13.39
   6   0  -2  403.68   11.06
   5   0  -2  233.02    9.42
   5   0  -2  233.82    8.08
  -5   0   2  238.60    8.42
   4   0  -2 1673.27   24.08
  -4   0   2 1676.08   23.82
   4   0  -2 1663.71   25.77
   3   0  -2  321.77    8.40
   3   0  -2  336.10    8.61
  -3   0   2  326.77    8.01
   2   0  -2  639.44   11.87
  -2   0   2  648.90   10.80
   2   0  -2  662.53   10.57
   1   0  -2  848.58   13.15
   1   0  -2  833.39   11.89
   0   0  -2   23.93    1.70
   0   0   2   22.41    1.00
   0   0  -2   21.91    1.69
   0   0  -2   21.94    0.88
  -1   0  -2 5827.87   58.43
   1   0   2 6238.95   60.43
  -1   0  -2 6002.30   59.13
  -2   0  -2 6063.12   61.86
  -2   0  -2 6235.57   61.86
   2   0   2 6192.04   63.26
  -3   0  -2   31.19    3.21
   3   0   2   32.71    3.50
  -4   0  -2 1002.17   19.46
   4   0   2  984.10   20.48
   5   0   2  215.58    9.93
  -5   0  -2  212.80    9.07
   6   0   2   16.69    3.87
  -6   0  -2   20.90    3.87
  -7   0  -2   84.91    6.68
   7   0   2   97.81    7.86
   8   0   2   14.13    4.24
  -8   0  -2   11.91    3.42
   9   0   2   21.90    5.86
  -9   0  -2   17.67    4.36
  10   0   2    5.33    3.67
 -10   0  -2    3.59    3.24
 -11   0  -2    5.26    3.08
  11   0   2   -1.28    2.99
 -12   0  -2   -4.08    3.05
  12   0   2    2.00    3.48
 -13  -1   2    7.08    3.46
 -13   1   2    1.12    2.95
  13   1  -2   -4.97    3.55
 -12   1   2   36.30    5.97
 -12  -1   2   28.97    5.38
  12   1  -2   21.96    5.66
 -11   1   2   12.70    3.44
 -11  -1   2   12.79    3.65
  11   1  -2    7.75    3.27
 -10  -1   2   24.52    4.11
  10   1  -2   22.75    5.01
 -10   1   2   25.83    4.74
  10  -1  -2   25.00    5.80
   9  -1  -2   69.01    8.75
  -9  -1   2   70.92    5.53
   9   1  -2   61.76    7.84
  -9   1   2   69.28    5.99
   8   1  -2   59.25    5.09
   8   1  -2   60.10    7.24
   8  -1  -2   63.35    7.65
  -8   1   2   51.87    5.73
  -8  -1   2   56.82    4.98
  -7  -1   2   19.53    3.15
   7   1  -2   18.13    2.90
  -7   1   2   21.92    4.00
   7   1  -2   17.51    3.77
   7  -1  -2   15.47    3.85
   6  -1  -2  731.44   19.49
   6   1  -2  714.58   19.18
  -6   1   2  737.15   17.70
  -6  -1   2  736.08   15.77
   6   1  -2  724.68   15.31
   5   1  -2  283.85   10.65
   5   1  -2  259.36    8.26
  -5  -1   2  258.58    8.23
  -5   1   2  270.89    9.64
   5  -1  -2  275.75   10.53
  -4   1   2  898.38   17.13
   4   1  -2  901.42   18.01
  -4  -1   2  866.67   14.68
   4   1  -2  896.19   15.78
   3   1  -2  465.83   10.12
   3   1  -2  476.53   10.94
  -3   1   2  473.20   10.63
  -3  -1   2  466.04    8.85
  -2   1   2 1067.85   16.05
  -2  -1   2 1026.64   13.57
   2   1  -2 1062.96   15.96
   2   1  -2 1060.93   15.15
  -1   1   2  500.34    9.59
   1   1  -2  496.78    7.92
   1   1  -2  497.56    9.51
   0   1  -2  501.38    8.56
   0   1  -2  477.01    8.82
  -1   1  -2 3976.06   40.70
  -1  -1  -2 4005.48   41.68
   1   1   2 4044.84   42.44
  -1   1  -2 3844.84   41.30
   2   1   2  272.32    8.22
  -2   1  -2  280.78    8.02
  -2   1  -2  268.62    5.83
  -2  -1  -2  278.95    7.71
   3  -1   2  112.61    5.69
  -3  -1  -2  120.55    5.48
  -3   1  -2  106.41    5.41
  -3   1  -2  110.07    3.41
   3   1   2  115.99    6.06
  -4   1  -2   74.83    2.61
  -4   1  -2   79.61    5.18
   4  -1   2   69.28    5.18
   4   1   2   69.71    5.49
  -4  -1  -2   62.84    4.36
   5   1   2  127.72    7.93
  -5  -1  -2  125.16    6.59
   5  -1   2  141.21    8.12
  -5   1  -2  127.84    7.07
  -6  -1  -2    2.87    1.59
   6   1   2    3.17    2.49
  -6   1  -2    6.69    2.28
   6  -1   2    0.26    1.83
  -7  -1  -2   40.58    5.23
   7  -1   2   28.69    5.30
   7   1   2   43.40    6.50
  -7   1  -2   36.70    5.47
  -8   1  -2  155.93    9.86
  -8  -1  -2  150.23    9.17
   8  -1   2  144.02   10.46
   8   1   2  145.80   10.58
  -9   1  -2   42.21    6.49
   9  -1   2   46.62    7.84
   9   1   2   40.02    7.16
  -9  -1  -2   47.35    6.52
 -10   1  -2   24.07    5.30
  10   1   2   31.84    6.71
 -10  -1  -2   15.15    4.39
  10  -1   2   11.03    4.24
 -11  -1  -2    5.41    3.53
  11   1   2    3.53    3.42
 -11   1  -2   11.09    3.80
 -12   1  -2    2.36    3.36
  12   1   2   -2.68    3.35
 -12  -1  -2    2.44    3.37
 -13   2   2    2.91    3.12
  13   2  -2   -0.64    3.47
 -12  -2   2    4.53    3.35
 -12   2   2    4.35    2.87
  12   2  -2    3.32    3.01
 -11   2   2    3.76    2.48
  11   2  -2    7.16    3.52
 -11  -2   2    8.01    3.16
 -10  -2   2   93.56    6.85
  10   2  -2   80.50    9.66
 -10   2   2   97.45    8.03
   9   2  -2  112.20    9.14
  -9  -2   2  111.91    6.95
  -9   2   2  123.47    8.55
  -8  -2   2    2.14    1.70
  -8   2   2   -0.63    1.61
   8   2  -2    5.15    2.00
   8   2  -2   -3.77    1.43
   7   2  -2  103.79    7.82
  -7  -2   2  108.58    5.80
  -7   2   2  116.59    7.69
   7   2  -2  118.82    6.42
  -6   2   2   38.93    4.91
  -6  -2   2   40.62    3.42
   6   2  -2   37.04    5.18
   6   2  -2   42.32    3.70
  -5  -2   2  119.84    4.98
   5   2  -2  122.31    7.23
   5   2  -2  114.70    5.41
  -5   2   2  114.96    6.77
  -4  -2   2  122.95    4.42
   4   2  -2  114.70    5.29
  -4   2   2  111.98    6.12
   4   2  -2  122.29    6.47
  -3  -2   2  548.66    8.78
   3   2  -2  561.72   12.83
   3   2  -2  539.40   11.50
  -3   2   2  552.07   12.56
   2   2  -2  244.52    7.32
  -2  -2   2  243.63    4.59
  -2   2   2  239.11    7.21
   1   2  -2   46.72    3.01
  -1   2   2   46.77    2.95
   1   2  -2   45.55    1.93
   0   2  -2 1433.13   17.74
   0   2  -2 1454.53   20.40
   0  -2  -2 1421.42   18.96
  -1   2  -2 3325.85   36.75
  -1   2  -2 3381.38   37.56
  -1  -2  -2 3428.64   36.98
  -2   2  -2  754.68   14.45
  -2   2  -2  755.53   13.03
  -2  -2  -2  762.89   13.69
   2   2   2  763.33   15.45
  -3  -2  -2  103.99    4.92
  -3   2  -2  103.47    5.47
   3   2   2  107.61    6.11
   3   2   2  104.00    4.07
  -3   2  -2  105.46    4.31
  -4   2  -2  167.45    7.66
   4   2   2  163.68    8.57
   4   2   2  157.25    4.43
  -4   2  -2  169.78    5.45
  -4  -2  -2  154.49    6.72
  -5  -2  -2  686.62   16.37
  -5   2  -2  684.68   11.96
  -5   2  -2  645.62   17.09
   5   2   2  661.30   19.47
   6   2   2   52.80    6.86
  -6   2  -2   53.72    2.88
  -6   2  -2   57.62    6.08
  -6  -2  -2   57.18    4.81
  -7  -2  -2   20.71    3.96
  -7   2  -2   17.02    3.97
   7   2   2   17.27    4.62
  -8  -2  -2  111.12    7.78
  -8   2  -2  125.50    9.09
   8   2   2  112.65    9.81
  -9   2  -2   57.70    7.77
   9   2   2   58.39    8.85
  -9  -2  -2   66.42    7.34
  10   2   2   14.36    5.60
 -10   2  -2   15.36    4.74
 -10  -2  -2   20.33    4.58
 -11  -2  -2    9.24    4.20
  11   2   2   13.34    4.90
 -11   2  -2   15.16    4.70
 -12  -2  -2   -0.20    3.21
  12   2   2    1.23    4.71
 -12   2  -2   -1.25    3.23
 -13   3   2    1.17    3.25
  13   3  -2   -1.87    3.80
 -12   3   2   23.30    5.53
  12   3  -2   26.20    5.65
  11   3  -2    3.74    3.10
 -11   3   2   10.47    3.53
  10   3  -2    5.54    2.85
 -10  -3   2   12.12    3.12
 -10   3   2    3.74    2.79
  -9  -3   2   15.54    3.06
  -9   3   2   11.11    3.56
   9   3  -2   13.46    4.19
  -8   3   2   56.03    6.78
   8   3  -2   54.47    7.71
  -8  -3   2   57.13    4.42
   8   3  -2   66.74    5.52
   7   3  -2   58.42    4.71
   7   3  -2   50.10    6.73
  -7   3   2   50.39    6.33
  -7  -3   2   45.33    3.82
   6   3  -2  332.76   14.00
  -6   3   2  337.71   13.01
   6   3  -2  327.74   10.62
  -6  -3   2  339.50    8.96
   5   3  -2   58.33    4.23
  -5  -3   2   53.78    3.08
   5   3  -2   53.44    5.75
  -5   3   2   63.94    5.42
  -4  -3   2   27.81    1.84
  -4   3   2   31.31    4.04
   4   3  -2   33.58    3.45
   4   3  -2   36.07    4.44
   3   3  -2 1169.48   20.22
  -3   3   2 1143.53   20.27
   2   3  -2 3776.57   44.34
  -2   3   2 3762.50   43.08
   1   3  -2  122.97    3.19
  -1   3   2  127.78    5.22
   1   3  -2  125.88    5.75
   0   3   2  914.67   15.37
   0   3  -2  903.32   13.07
   0   3  -2  904.95   16.70
  -1   3  -2   54.51    3.22
  -1  -3  -2   44.82    2.96
  -1   3  -2   53.14    3.59
  -2   3  -2   24.92    2.84
   2   3   2   28.17    3.21
  -2  -3  -2   20.87    2.43
  -3  -3  -2  170.81    6.57
  -3   3  -2  165.49    7.27
   3   3   2  162.61    8.26
   3   3   2  154.48    6.13
  -3   3  -2  163.65    6.47
   4   3   2  335.06   13.05
   4   3   2  356.22    8.92
  -4   3  -2  362.61    9.93
  -4  -3  -2  358.12   10.42
  -4   3  -2  363.82   11.88
   5   3   2    5.49    2.83
   5   3   2    3.16    1.03
  -5  -3  -2    2.37    1.51
  -5   3  -2   -0.23    1.34
  -5   3  -2   -0.62    0.99
   6   3   2   99.57    8.31
  -6   3  -2  103.57    5.07
  -6  -3  -2  110.74    6.40
  -6   3  -2   94.65    7.16
   7   3   2   38.39    6.99
  -7  -3  -2   40.98    4.94
  -7   3  -2   35.86    5.63
  -8  -3  -2   23.79    4.20
   8   3   2   21.00    5.85
  -8   3  -2   19.84    4.67
   9   3   2   19.94    5.68
  -9  -3  -2   10.46    3.48
  -9   3  -2   11.36    3.96
 -10  -3  -2   28.51    5.41
  10   3   2   20.34    5.76
 -10   3  -2   22.10    5.20
 -11   3  -2    1.10    3.88
  11   3   2    2.88    3.81
 -11  -3  -2   -1.49    2.97
  12   3   2    6.94    4.31
 -12   3  -2    0.70    4.10
 -12   4   2   22.64    4.38
  12   4  -2    8.59    4.17
 -11   4   2    6.30    3.79
  11   4  -2    3.49    3.38
  10   4  -2   -0.95    2.57
 -10   4   2    0.82    2.62
  -9   4   2   51.94    7.51
   9   4  -2   53.69    8.44
   8   4  -2   60.27    8.29
  -8   4   2   59.02    7.40
   8   4  -2   71.78    5.62
   7   4  -2   39.98    4.55
  -7  -4   2   37.74    3.12
  -7   4   2   36.55    6.01
   7   4  -2   37.55    6.33
  -6  -4   2   21.41    2.25
   6   4  -2   15.26    3.60
  -6   4   2   16.87    4.01
   6   4  -2   18.40    3.30
  -5   4   2  238.87   10.69
   5   4  -2  237.12   11.35
  -5  -4   2  248.05    5.85
   5   4  -2  250.62    9.67
  -4   4   2  162.76    8.14
   4   4  -2  170.40    7.75
   4   4  -2  169.84    8.83
  -3   4   2  308.67   10.36
   3   4  -2  288.39   10.03
  -2   4   2   15.83    2.70
   2   4  -2   14.33    2.79
  -1   4   2   89.34    4.68
   1   4  -2   87.09    5.35
   0   4  -2    3.97    1.48
   0   4  -2    4.66    0.99
   0   4   2    0.89    0.87
   0   4   2   -0.01    1.15
   1   4   2  598.13   16.23
   1   4   2  602.22   12.37
  -1   4  -2  581.01   14.61
  -1   4  -2  599.15   11.97
  -2  -4  -2   75.38    4.00
   2   4   2   72.55    5.19
  -2   4  -2   64.39    4.56
  -2   4  -2   67.86    4.32
   3   4   2   56.07    4.20
  -3   4  -2   59.62    4.50
  -3   4  -2   51.96    4.16
  -3  -4  -2   56.46    3.78
  -4   4  -2   21.33    3.56
  -4   4  -2   22.83    3.35
  -4  -4  -2   22.81    3.01
   4   4   2   26.19    4.90
   4   4   2   19.01    2.71
  -5   4  -2   93.03    6.75
  -5  -4  -2   99.28    5.84
  -5   4  -2  101.41    5.81
   5   4   2   99.16    5.07
   5   4   2  101.32    8.15
  -6   4  -2   18.31    4.13
   6   4   2   17.46    4.79
  -6  -4  -2   19.73    3.44
  -6   4  -2   23.66    3.25
  -7   4  -2   86.14    7.68
   7   4   2   89.21   10.22
  -7  -4  -2   95.04    6.51
  -8   4  -2   11.63    3.93
   8   4   2   12.64    4.67
  -8  -4  -2    7.82    2.71
  -9   4  -2   76.16    9.04
  -9  -4  -2   73.17    6.42
   9   4   2   61.62   10.04
  10   4   2   30.45    7.81
 -10   4  -2   33.88    6.75
  11   4   2   52.14    9.59
 -11   4  -2   53.91    8.24
 -12   5   2    2.14    3.69
  12   5  -2    2.51    4.11
 -11   5   2   -0.52    2.81
  11   5  -2    2.98    4.11
  10   5  -2    5.18    3.56
 -10   5   2   12.47    4.45
  -9   5   2   -1.20    2.71
   9   5  -2    7.65    3.44
  -9   5   2    3.74    3.08
   8   5  -2  134.22   11.20
  -8   5   2  146.84    9.97
  -8   5   2  126.68    9.70
   7   5  -2    5.25    2.56
  -7   5   2    8.26    3.27
  -7   5   2    7.55    3.63
   7   5  -2    2.21    2.59
   6   5  -2  336.68   15.39
  -6   5   2  353.70   14.40
   6   5  -2  337.99   12.37
   5   5  -2  133.04    7.48
  -5   5   2  124.67    8.19
   5   5  -2  120.35    8.59
  -4   5   2   23.84    4.14
   4   5  -2   19.05    3.45
  -3   5   2   66.41    5.34
  -3   5   2   71.00    7.43
   3   5  -2   74.59    5.56
   2   5  -2  336.84   11.93
  -2   5   2  342.21   10.73
  -2   5   2  332.24   14.15
  -1   5   2   40.00    5.80
  -1   5   2   40.66    3.48
   1   5  -2   47.30    4.92
   0   5  -2  333.40   11.81
   0   5  -2  333.83    7.77
   0   5   2  336.04    9.52
   0   5   2  349.96   13.62
   1   5   2  267.27   11.50
   1   5   2  259.80    8.07
  -1   5  -2  245.63   10.19
  -1   5  -2  258.38    7.85
   2   5   2   12.41    2.20
  -2   5  -2   19.74    2.93
   2   5   2   14.93    3.24
  -2   5  -2   15.69    2.96
   3   5   2  178.95    8.56
  -3   5  -2  188.94    8.89
  -3   5  -2  188.87    8.26
  -3  -5  -2  188.31    6.85
   4   5   2    5.28    1.71
  -4  -5  -2    2.35    1.42
  -4   5  -2    5.64    2.30
   4   5   2    3.82    2.34
  -4   5  -2    6.75    2.13
   5   5   2   54.41    7.32
   5   5   2   66.24    4.80
  -5   5  -2   61.59    6.36
[truncated: 144,608 more chars]
